# Supplementary material for: Desymmetrizing Heteroleptic [Cu(P^P)(N^N)][PF6] Compounds: Effects on Structural and Photophysical Properties, and Solution Dynamic Behavior
Source: Molecules. 2020 Dec 29;26(1):125. doi: 10.3390/molecules26010125 (PMC7796056; doi:10.3390/molecules26010125)
Supplement: Supplementary file 1 [file molecules-26-00125-s001.zip]

Archive with 9 entries (6 files):
- molecules-1056582-SI/
- molecules-1056582-SI/supporting info/
- molecules-1056582-SI/supporting info/BRF160_123K.cif
- molecules-1056582-SI/supporting info/checkcif.pdf
- molecules-1056582-SI/supporting info/Supporting Material.pdf
- molecules-1056582-SI/__MACOSX/
- molecules-1056582-SI/__MACOSX/._BRF160_123K.cif
- molecules-1056582-SI/__MACOSX/._checkcif.pdf
- molecules-1056582-SI/__MACOSX/._Supporting Material.docx
