# Supplementary material for: Desymmetrizing Heteroleptic [Cu(P^P)(N^N)][PF6] Compounds: Effects on Structural and Photophysical Properties, and Solution Dynamic Behavior
Source: Molecules. 2020 Dec 29;26(1):125. doi: 10.3390/molecules26010125 (PMC7796056; doi:10.3390/molecules26010125)
Supplement: Supplementary file 1 [file molecules-26-00125-s001.zip › molecules-1056582-SI/supporting info/BRF160_123K.cif]

data_BRF160_123K
_audit_creation_date        "2018-04-24"
_audit_creation_method CRYSTALS_ver_14.61_build_6720 

_oxford_structure_analysis_title  'BRF160_123K_0m in P-1'
_chemical_name_systematic         ?
_chemical_melting_point           ?

#looking for refcif 
 
 
_publ_contact_author_name         'Alessandro Prescimone' 
_publ_contact_author_address      'University of Basel' 
_publ_contact_author_email        'alessandro.prescimone@unibas.ch' 
_chemical_compound_source         'Fabian Brunner'
_exptl_crystal_recrystallization_method 
; 
DCM / Et2O
; 
 
_refine_special_details 
; 
? 
; 

# SQUEEZE RESULTS (APPEND TO CIF)
# Note: Data are Listed for all Voids in the P1 Unit Cell
# i.e. Centre of Gravity, Solvent Accessible Volume,
# Recovered number of Electrons in the Void and
# Details about the Squeezed Material
loop_
  _platon_squeeze_void_nr
  _platon_squeeze_void_average_x
  _platon_squeeze_void_average_y
  _platon_squeeze_void_average_z
  _platon_squeeze_void_volume
  _platon_squeeze_void_count_electrons
  _platon_squeeze_void_content
   1 -0.032  0.395  0.194        66        23 ' '
   2  0.032  0.605  0.806        66        23 ' '
_platon_squeeze_details
;
this equates to 23e-/complex that corresponds to half molecule of Et2O/complex
;


_publ_section_exptl_refinement 
; 
The H atoms were all positioned geometrically. 
U~iso~(H) (in the range 1.2 times U~eq~ of the parent atom), 

SQUEEZE procedure was used to treat the solvent region: 46 electron/cell were 
found. this equates to 23e-/complex that corresponds to half molecule of
Et2O/complex. 

ALL the numbers and formulae have been already updated to include this result.

PF6 anion is orientationally disorderd over two positions

the benzene ring at the end of the ligand was also orientationally disordered 
over two positions: these rings had to be refined isotropically and with rigid
bodies restraints.
 
see the bottom part of the file for the full list of the applied restraints. 
 
--------------------------------------------------------------------------------
CHECKCIF OUTPUT: 
--------------------------------------------------------------------------------
 
; 
#end of refcif 
_cell_length_a                    10.9834(7)
_cell_length_b                    15.5458(9)
_cell_length_c                    18.6079(11)
_cell_angle_alpha                 110.395(2)
_cell_angle_beta                  94.433(2)
_cell_angle_gamma                 110.363(2)
_cell_volume                      2719.7(3)
 
_symmetry_cell_setting            'triclinic' 
_symmetry_space_group_name_H-M    'P -1 ' 
_symmetry_space_group_name_Hall   '-P 1'
loop_
 _symmetry_equiv_pos_as_xyz
 'x,y,z'
 '-x,-y,-z'

loop_
_atom_type_symbol
_atom_type_scat_dispersion_real
_atom_type_scat_dispersion_imag
_atom_type_scat_Cromer_Mann_a1
_atom_type_scat_Cromer_Mann_b1
_atom_type_scat_Cromer_Mann_a2
_atom_type_scat_Cromer_Mann_b2
_atom_type_scat_Cromer_Mann_a3
_atom_type_scat_Cromer_Mann_b3
_atom_type_scat_Cromer_Mann_a4
_atom_type_scat_Cromer_Mann_b4
_atom_type_scat_Cromer_Mann_c
_atom_type_scat_source  
 C       0.0181   0.0091   2.3100  20.8439   1.0200  10.2075   1.5886   0.5687
   0.8650  51.6512   0.2156 'International Tables Vol C 4.2.6.8 and 6.1.1.4'
 H       0.0000   0.0000   0.4930  10.5109   0.3229  26.1257   0.1402   3.1424
   0.0408  57.7998   0.0030 'International Tables Vol C 4.2.6.8 and 6.1.1.4'
 N       0.0311   0.0180  12.2126   0.0057   3.1322   9.8933   2.0125  28.9975
   1.1663   0.5826 -11.5290 'International Tables Vol C 4.2.6.8 and 6.1.1.4'
 O       0.0492   0.0322   3.0485  13.2771   2.2868   5.7011   1.5463   0.3239
   0.8670  32.9089   0.2508 'International Tables Vol C 4.2.6.8 and 6.1.1.4'
 F       0.0727   0.0534   3.5392  10.2825   2.6412   4.2944   1.5170   0.2615
   1.0243  26.1476   0.2776 'International Tables Vol C 4.2.6.8 and 6.1.1.4'
 P       0.2955   0.4335   6.4345   1.9067   4.1791  27.1570   1.7800   0.5260
   1.4908  68.1645   1.1149 'International Tables Vol C 4.2.6.8 and 6.1.1.4'
 Cu     -1.9646   0.5888  13.3380   3.5828   7.1676   0.2470   5.6158  11.3966
   1.6735  64.8126   1.1910 'International Tables Vol C 4.2.6.8 and 6.1.1.4'
 
 
_cell_formula_units_Z                    2

# Given Formula = C61 H54 Cu1 F6 N5 O1.50 P3 
# Dc =      1.41 Fooo =   1190.00 Mu =     19.81 M =   1151.59
# Found Formula = C59 H49 Cu1 F6 N5 O1 P3 
# Dc =      1.36 FOOO =   1148.00 Mu =     19.56 M =   1114.53

_chemical_formula_sum             'C61 H54 Cu1 F6 N5 O1.50 P3'
_chemical_formula_moiety          '[C59 H49 Cu1 N5 O1 P2][PF6] 0.5(Et2O)'
_chemical_formula_weight           1151.59
 
 
_cell_measurement_reflns_used         9966
_cell_measurement_theta_min              3
_cell_measurement_theta_max             70
_cell_measurement_temperature          123
 
_exptl_crystal_description        'block' 
_exptl_crystal_colour             'yellow' 
_exptl_crystal_size_min           0.050 
_exptl_crystal_size_mid           0.100 
_exptl_crystal_size_max           0.120 
 
_exptl_crystal_density_diffrn     1.41 
_exptl_crystal_density_meas       ? 
_exptl_crystal_density_method     'not measured' 
# Non-dispersive F(000): 
_exptl_crystal_F_000              1190.000 
_exptl_absorpt_coefficient_mu     1.981 
 
# Sheldrick geometric approximatio 0.82 0.91 
_exptl_absorpt_correction_type    multi-scan 
_exptl_absorpt_process_details    'SADABS (Siemens, 1996)' 
_exptl_absorpt_correction_T_min   0.77 
_exptl_absorpt_correction_T_max   0.91 
_diffrn_measurement_device_type   'Bruker Kappa Apex2' 
_diffrn_measurement_device        'Area' 
_diffrn_radiation_monochromator   'graphite' 
_diffrn_radiation_type            'Cu K\a'
_diffrn_radiation_wavelength           1.54180
_diffrn_measurement_method        '\f & \w scans' 
 
# If a reference occurs more than once, delete the author 
# and date from subsequent references. 
_computing_data_collection        'Apex2 (Bruker AXS, 2006)' 
_computing_cell_refinement        'Apex2 (Bruker AXS, 2006)' 
_computing_data_reduction         'Apex2 (Bruker AXS, 2006)' 
_computing_structure_solution     'Superflip (Palatinus & Chapuis, 2007)' 
_computing_structure_refinement   'CRYSTALS (Betteridge et al., 2003)' 
_computing_publication_material   'CRYSTALS (Betteridge et al., 2003)' 
_computing_molecular_graphics     'CAMERON (Watkin et al., 1996)' 
 
_diffrn_standards_interval_time   . 
_diffrn_standards_interval_count  . 
_diffrn_standards_number          0 
_diffrn_standards_decay_%         ? 
 
_diffrn_ambient_temperature        123
_diffrn_reflns_number             36022 
_reflns_number_total              10070 
_diffrn_reflns_av_R_equivalents   0.029 
# Number of reflections without Friedels Law is 0 
# Number of reflections with Friedels Law is 10070 
# Theoretical number of reflections is about 20774 
 
 
_diffrn_reflns_theta_min          3.311 
_diffrn_reflns_theta_max          70.359 
_diffrn_measured_fraction_theta_max 0.971 
 
_diffrn_reflns_theta_full         68.000 
_diffrn_measured_fraction_theta_full 0.992 
 
 
_diffrn_reflns_limit_h_min        -13 
_diffrn_reflns_limit_h_max        13 
_diffrn_reflns_limit_k_min        -16 
_diffrn_reflns_limit_k_max        18 
_diffrn_reflns_limit_l_min        -22 
_diffrn_reflns_limit_l_max        22 
_reflns_limit_h_min               -13 
_reflns_limit_h_max               13 
_reflns_limit_k_min               -18 
_reflns_limit_k_max               17 
_reflns_limit_l_min               0 
_reflns_limit_l_max               22 
 
_oxford_diffrn_Wilson_B_factor    0.00 
_oxford_diffrn_Wilson_scale       0.00 
 
_atom_sites_solution_primary      other  #heavy,direct,difmap,geom,iterative
# _atom_sites_solution_secondary  difmap
_atom_sites_solution_hydrogens    difmap
 
_refine_diff_density_min          -0.89 
_refine_diff_density_max          2.03 
 
 
# The current dictionary definitions do not cover the 
# situation where the reflections used for refinement were 
# selected by a user-defined sigma threshold 
 
 
# The values actually used during refinement 
_oxford_refine_reflns_threshold_expression_ref   I>-3.0\s(I)
_refine_ls_number_restraints      708 
_refine_ls_number_parameters      682 
_refine_ls_number_reflns          10017 
_oxford_refine_ls_R_factor_ref    0.0660 
_refine_ls_wR_factor_ref          0.1626 
_refine_ls_goodness_of_fit_ref    1.0476 
_refine_ls_shift/su_max           0.0024374 
_refine_ls_shift/su_mean          0.0001575 
 
 
# The values computed with all filters except I/sigma 
_oxford_reflns_number_all         10017 
_refine_ls_R_factor_all           0.0660 
_refine_ls_wR_factor_all          0.1626 
 
# The values computed with a 2 sigma cutoff - a la SHELX 
_reflns_threshold_expression                I>2.0\s(I)
_reflns_number_gt                 9303 
_refine_ls_R_factor_gt            0.0628 
_refine_ls_wR_factor_gt           0.1619 
 
 
_refine_ls_structure_factor_coef  Fsqd 
_refine_ls_matrix_type            full
_refine_ls_hydrogen_treatment     mixed          #undef, noref, refall,
                                                 # refxyz, refU, constr or mixed
_refine_ls_weighting_scheme       calc 
_refine_ls_weighting_details 
;
 Method, part 1, Chebychev polynomial, (Watkin, 1994, Prince, 1982) 
 [weight] = 1.0/[A~0~*T~0~(x)+A~1~*T~1~(x) ... +A~n-1~]*T~n-1~(x)] 
 where A~i~ are the Chebychev coefficients listed below and x= Fcalc/Fmax 
 Method = Robust Weighting (Prince, 1982) 
 W = [weight] * [1-(deltaF/6*sigmaF)^2^]^2^ 
 A~i~ are: 
 4.01 5.31 1.43 
;
# Insert your own references if required - in alphabetical order 
_publ_section_references 
; 
Betteridge, P.W., Carruthers, J.R., Cooper, R.I., 
Prout, K. & Watkin, D.J. (2003). J. Appl. Cryst. 36, 1487. 
 
Bruker Analytical X-ray Systems, Inc., 2006. <i>Apex2</i>, 
Version 2 User Manual, M86-E01078, Madison, WI. 
 
Palatinus, L. & Chapuis, G. (2007). J. Appl. Cryst. 40, 786-790. 
 
Prince, E. 
Mathematical Techniques in Crystallography 
and Materials Science 
Springer-Verlag, New York, 1982. 
 
Siemens Industrial Automation, Inc (1996). 
SADABS: Area-Detector Absorption Correction;: Madison, WI. 
 
Watkin D.J. (1994). 
Acta Cryst, A50, 411-437. 
 
Watkin, D.J., Prout, C.K. & Pearce, L.J. (1996). CAMERON, Chemical 
Crystallography Laboratory, Oxford, UK. 
; 

# Uequiv = arithmetic mean of Ui i.e. Ueqiv = (U1+U2+U3)/3

# Replace last . with number of unfound hydrogen atoms attached to an atom.

# ..._refinement_flags_... 
# . no refinement constraints           S special position constraint on site
# G rigid group refinement of site      R riding atom
# D distance or angle restraint on site T thermal displacement constraints
# U Uiso or Uij restraint (rigid bond)  P partial occupancy constraint


loop_
_atom_site_label
_atom_site_type_symbol
_atom_site_fract_x
_atom_site_fract_y
_atom_site_fract_z
_atom_site_U_iso_or_equiv
_atom_site_occupancy
_atom_site_adp_type
_atom_site_refinement_flags_posn
_atom_site_refinement_flags_adp
_atom_site_refinement_flags_occupancy
_atom_site_disorder_assembly
_atom_site_disorder_group
_atom_site_attached_hydrogens
Cu1 Cu 0.69572(3) 0.17071(3) 0.33184(2) 0.0276 1.0000 Uani . U . . . . 
P1 P 0.62099(6) 0.10853(5) 0.19960(4) 0.0271 1.0000 Uani . U . . . . 
P2 P 0.54137(6) 0.19268(5) 0.40146(4) 0.0256 1.0000 Uani . U . . . . 
P3 P 0.82322(8) 0.65052(7) 0.35286(5) 0.0466 1.0000 Uani . U . . . . 
F1 F 0.7886(6) 0.5640(6) 0.3792(5) 0.1214 0.7000 Uani . U . . 1 . 
F2 F 0.8670(5) 0.7391(4) 0.3202(4) 0.0962 0.7000 Uani . U . . 1 . 
F3 F 0.8940(6) 0.5981(5) 0.2893(4) 0.0853 0.7000 Uani . U . . 1 . 
F4 F 0.9633(2) 0.7057(2) 0.41488(14) 0.0685 1.0000 Uani . U . . . . 
F5 F 0.6843(2) 0.59578(17) 0.29010(13) 0.0593 1.0000 Uani . U . . . . 
F6 F 0.7623(4) 0.7102(6) 0.4113(3) 0.1261 0.7000 Uani . U . . 1 . 
O1 O 0.38646(17) 0.03000(13) 0.25418(10) 0.0276 1.0000 Uani . U . . . . 
N1 N 0.8719(2) 0.29684(19) 0.37466(14) 0.0373 1.0000 Uani . U . . . . 
N2 N 0.8221(2) 0.11318(19) 0.36637(14) 0.0360 1.0000 Uani . U . . . . 
N3 N 0.6537(4) -0.1916(2) 0.2277(2) 0.0656 1.0000 Uani . U . . . . 
N4 N 0.7131(4) -0.1309(3) 0.1936(2) 0.0653 1.0000 Uani . U . . . . 
N5 N 0.7436(4) -0.1826(3) 0.1304(2) 0.0707 1.0000 Uani . U . . . . 
C3 C 0.5986(3) 0.26262(18) 0.50812(15) 0.0275 1.0000 Uani . U . . . . 
C4 C 0.7236(3) 0.27718(19) 0.54473(15) 0.0286 1.0000 Uani . U . . . . 
C5 C 0.7695(3) 0.3304(2) 0.62564(16) 0.0329 1.0000 Uani . U . . . . 
C6 C 0.6913(3) 0.3688(2) 0.67020(16) 0.0341 1.0000 Uani . U . . . . 
C7 C 0.5658(3) 0.3544(2) 0.63423(16) 0.0332 1.0000 Uani . U . . . . 
C8 C 0.5198(3) 0.3016(2) 0.55380(16) 0.0310 1.0000 Uani . U . . . . 
C9 C 0.4582(3) 0.2637(2) 0.37319(16) 0.0296 1.0000 Uani . U . . . . 
C10 C 0.5302(3) 0.3666(2) 0.39878(19) 0.0379 1.0000 Uani . U . . . . 
C11 C 0.4784(3) 0.4239(2) 0.3746(2) 0.0449 1.0000 Uani . U . . . . 
C12 C 0.3548(3) 0.3786(3) 0.3232(2) 0.0482 1.0000 Uani . U . . . . 
C13 C 0.2831(3) 0.2777(2) 0.2978(2) 0.0468 1.0000 Uani . U . . . . 
C14 C 0.3334(3) 0.2195(2) 0.32244(18) 0.0369 1.0000 Uani . U . . . . 
C15 C 0.4064(3) 0.07612(19) 0.39074(16) 0.0284 1.0000 Uani . U . . . . 
C16 C 0.3694(3) 0.0504(2) 0.45332(16) 0.0340 1.0000 Uani . U . . . . 
C17 C 0.2742(3) -0.0442(2) 0.43781(18) 0.0390 1.0000 Uani . U . . . . 
C18 C 0.2129(3) -0.1137(2) 0.36129(18) 0.0368 1.0000 Uani . U . . . . 
C19 C 0.2479(3) -0.0910(2) 0.29758(16) 0.0322 1.0000 Uani . U . . . . 
C20 C 0.3455(3) 0.00410(19) 0.31499(15) 0.0278 1.0000 Uani . U . . . . 
C22 C 0.3917(3) -0.04725(19) 0.19016(15) 0.0289 1.0000 Uani . U . . . . 
C23 C 0.4977(3) -0.0210(2) 0.15463(15) 0.0298 1.0000 Uani . U . . . . 
C25 C 0.5368(3) 0.1757(2) 0.16628(16) 0.0339 1.0000 Uani . U . . . . 
C26 C 0.4212(3) 0.1285(2) 0.10801(18) 0.0397 1.0000 Uani . U . . . . 
C27 C 0.3659(4) 0.1853(3) 0.0843(2) 0.0535 1.0000 Uani . U . . . . 
C28 C 0.4257(5) 0.2877(3) 0.1180(2) 0.0631 1.0000 Uani . U . . . . 
C29 C 0.5388(5) 0.3347(3) 0.1762(3) 0.0718 1.0000 Uani . U . . . . 
C30 C 0.5926(4) 0.2789(3) 0.2013(2) 0.0571 1.0000 Uani . U . . . . 
C31 C 0.7474(3) 0.1064(2) 0.14109(16) 0.0324 1.0000 Uani . U . . . . 
C32 C 0.7470(3) 0.1313(3) 0.07646(18) 0.0429 1.0000 Uani . U . . . . 
C33 C 0.8455(3) 0.1291(3) 0.0342(2) 0.0511 1.0000 Uani . U . . . . 
C34 C 0.9445(3) 0.1014(3) 0.0563(2) 0.0508 1.0000 Uani . U . . . . 
C35 C 0.9451(3) 0.0755(3) 0.1198(2) 0.0493 1.0000 Uani . U . . . . 
C36 C 0.8476(3) 0.0782(2) 0.16291(18) 0.0400 1.0000 Uani . U . . . . 
C37 C 0.5063(3) -0.0973(2) 0.09031(16) 0.0357 1.0000 Uani . U . . . . 
C38 C 0.4125(3) -0.1945(2) 0.06521(17) 0.0406 1.0000 Uani . U . . . . 
C39 C 0.3089(3) -0.2182(2) 0.10290(18) 0.0396 1.0000 Uani . U . . . . 
C40 C 0.2960(3) -0.1441(2) 0.16653(16) 0.0330 1.0000 Uani . U . . . . 
C41 C 0.1849(3) -0.1590(2) 0.21122(17) 0.0372 1.0000 Uani . U . . . . 
C42 C 0.1135(4) -0.2690(2) 0.1979(2) 0.0538 1.0000 Uani . U . . . . 
C43 C 0.0840(3) -0.1225(3) 0.1827(2) 0.0490 1.0000 Uani . U . . . . 
C45 C 0.8874(3) 0.3875(2) 0.3793(2) 0.0441 1.0000 Uani . U . . . . 
C46 C 1.0115(3) 0.4683(3) 0.4056(2) 0.0519 1.0000 Uani . U . . . . 
C47 C 1.1218(4) 0.4514(3) 0.4274(2) 0.0555 1.0000 Uani . U . . . . 
C48 C 1.1062(3) 0.3602(3) 0.4263(2) 0.0491 1.0000 Uani . U . . . . 
C49 C 0.9774(3) 0.2816(2) 0.39819(17) 0.0402 1.0000 Uani . U . . . . 
C50 C 0.9526(3) 0.1802(2) 0.39343(16) 0.0368 1.0000 Uani . U . . . . 
C52 C 0.7900(3) 0.0195(2) 0.36035(18) 0.0417 1.0000 Uani . U . . . . 
C53 C 0.6457(3) -0.0459(2) 0.3328(2) 0.0464 1.0000 Uani . U . . . . 
C54 C 0.6041(4) -0.1583(3) 0.2995(3) 0.0628 1.0000 Uani . U . . . . 
C56 C 0.6473(9) -0.2841(4) 0.1857(4) 0.1151 1.0000 Uani . U . . . . 
C57 C 0.7036(7) -0.2771(4) 0.1257(4) 0.0999 1.0000 Uani . U . . . . 
C60 C 0.8877(4) -0.0123(3) 0.3801(2) 0.0508 1.0000 Uani . U . . . . 
C61 C 1.0184(4) 0.0542(3) 0.4062(2) 0.0550 1.0000 Uani . U . . . . 
C62 C 1.0519(3) 0.1509(3) 0.4134(2) 0.0500 1.0000 Uani . U . . . . 
C21 C 0.6965(10) -0.3620(6) 0.0574(5) 0.141(2) 0.7000 Uiso G U . . 1 . 
C44 C 0.6132(9) -0.4649(7) 0.0385(5) 0.143(2) 0.7000 Uiso G U . . 1 . 
C51 C 0.6181(9) -0.5399(5) -0.0281(6) 0.148(2) 0.7000 Uiso G U . . 1 . 
C55 C 0.7062(10) -0.5119(7) -0.0759(5) 0.149(2) 0.7000 Uiso G U . . 1 . 
C24 C 0.7895(9) -0.4090(8) -0.0571(6) 0.147(2) 0.7000 Uiso G U . . 1 . 
C2 C 0.7846(9) -0.3341(6) 0.0096(6) 0.141(2) 0.7000 Uiso G U . . 1 . 
F7 F 0.8932(14) 0.6477(14) 0.2886(9) 0.1016 0.3000 Uani . . . . 2 . 
F8 F 0.7384(9) 0.6502(8) 0.4243(5) 0.0590 0.3000 Uani . . . . 2 . 
F9 F 0.8051(18) 0.5424(9) 0.3441(9) 0.0920 0.3000 Uani . . . . 2 . 
F10 F 0.8198(13) 0.7534(7) 0.3682(9) 0.0882 0.3000 Uani . . . . 2 . 
C59 C 0.7674(16) -0.3408(10) 0.0689(8) 0.095(2) 0.3000 Uiso G U . . 2 . 
C1 C 0.7521(15) -0.4294(11) 0.0771(7) 0.095(2) 0.3000 Uiso G U . . 2 . 
C58 C 0.7900(16) -0.4987(9) 0.0243(9) 0.099(2) 0.3000 Uiso G U . . 2 . 
C70 C 0.8431(16) -0.4794(10) -0.0367(8) 0.100(2) 0.3000 Uiso G U . . 2 . 
C71 C 0.8583(16) -0.3909(11) -0.0449(8) 0.100(2) 0.3000 Uiso G U . . 2 . 
C72 C 0.8204(16) -0.3216(9) 0.0079(9) 0.099(2) 0.3000 Uiso G U . . 2 . 
H41 H 0.7777 0.2507 0.5144 0.0344 1.0000 Uiso R . . . . . 
H51 H 0.8552 0.3404 0.6504 0.0394 1.0000 Uiso R . . . . . 
H61 H 0.7231 0.4051 0.7255 0.0409 1.0000 Uiso R . . . . . 
H71 H 0.5119 0.3809 0.6649 0.0398 1.0000 Uiso R . . . . . 
H81 H 0.4340 0.2916 0.5293 0.0372 1.0000 Uiso R . . . . . 
H101 H 0.6157 0.3977 0.4333 0.0455 1.0000 Uiso R . . . . . 
H111 H 0.5276 0.4942 0.3931 0.0539 1.0000 Uiso R . . . . . 
H121 H 0.3199 0.4176 0.3056 0.0578 1.0000 Uiso R . . . . . 
H131 H 0.1980 0.2471 0.2629 0.0562 1.0000 Uiso R . . . . . 
H141 H 0.2826 0.1496 0.3046 0.0442 1.0000 Uiso R . . . . . 
H161 H 0.4093 0.0976 0.5061 0.0408 1.0000 Uiso R . . . . . 
H171 H 0.2507 -0.0617 0.4804 0.0468 1.0000 Uiso R . . . . . 
H181 H 0.1464 -0.1773 0.3522 0.0442 1.0000 Uiso R . . . . . 
H261 H 0.3794 0.0574 0.0842 0.0477 1.0000 Uiso R . . . . . 
H271 H 0.2861 0.1527 0.0444 0.0642 1.0000 Uiso R . . . . . 
H281 H 0.3886 0.3260 0.1009 0.0758 1.0000 Uiso R . . . . . 
H291 H 0.5807 0.4058 0.1996 0.0862 1.0000 Uiso R . . . . . 
H301 H 0.6692 0.3123 0.2434 0.0685 1.0000 Uiso R . . . . . 
H321 H 0.6789 0.1500 0.0610 0.0515 1.0000 Uiso R . . . . . 
H331 H 0.8449 0.1465 -0.0099 0.0613 1.0000 Uiso R . . . . . 
H341 H 1.0121 0.1003 0.0276 0.0610 1.0000 Uiso R . . . . . 
H351 H 1.0125 0.0556 0.1343 0.0591 1.0000 Uiso R . . . . . 
H361 H 0.8490 0.0609 0.2071 0.0480 1.0000 Uiso R . . . . . 
H371 H 0.5764 -0.0825 0.0639 0.0428 1.0000 Uiso R . . . . . 
H381 H 0.4190 -0.2460 0.0215 0.0488 1.0000 Uiso R . . . . . 
H391 H 0.2463 -0.2856 0.0850 0.0475 1.0000 Uiso R . . . . . 
H421 H 0.0758 -0.3086 0.1434 0.0645 1.0000 Uiso R . . . . . 
H422 H 0.1757 -0.2911 0.2159 0.0645 1.0000 Uiso R . . . . . 
H423 H 0.0448 -0.2758 0.2262 0.0645 1.0000 Uiso R . . . . . 
H431 H 0.0428 -0.1637 0.1288 0.0588 1.0000 Uiso R . . . . . 
H432 H 0.0179 -0.1264 0.2129 0.0588 1.0000 Uiso R . . . . . 
H433 H 0.1292 -0.0551 0.1890 0.0588 1.0000 Uiso R . . . . . 
H451 H 0.8108 0.3978 0.3640 0.0530 1.0000 Uiso R . . . . . 
H461 H 1.0199 0.5324 0.4085 0.0623 1.0000 Uiso R . . . . . 
H471 H 1.2084 0.5036 0.4431 0.0666 1.0000 Uiso R . . . . . 
H481 H 1.1807 0.3493 0.4441 0.0589 1.0000 Uiso R . . . . . 
H531 H 0.6059 -0.0292 0.3763 0.0556 1.0000 Uiso R . . . . . 
H532 H 0.6106 -0.0305 0.2929 0.0556 1.0000 Uiso R . . . . . 
H541 H 0.6398 -0.1760 0.3377 0.0754 1.0000 Uiso R . . . . . 
H542 H 0.5096 -0.1904 0.2870 0.0754 1.0000 Uiso R . . . . . 
H561 H 0.6104 -0.3421 0.1965 0.1381 1.0000 Uiso R . . . . . 
H601 H 0.8635 -0.0792 0.3756 0.0609 1.0000 Uiso R . . . . . 
H611 H 1.0857 0.0334 0.4191 0.0660 1.0000 Uiso R . . . . . 
H621 H 1.1423 0.1976 0.4319 0.0600 1.0000 Uiso R . . . . . 
H441 H 0.5551 -0.4820 0.0712 0.1719 0.7000 Uiso . . . . 1 . 
H511 H 0.5638 -0.6084 -0.0414 0.1773 0.7000 Uiso . . . . 1 . 
H551 H 0.7102 -0.5626 -0.1214 0.1783 0.7000 Uiso . . . . 1 . 
H241 H 0.8475 -0.3920 -0.0898 0.1765 0.7000 Uiso . . . . 1 . 
H21 H 0.8388 -0.2656 0.0228 0.1691 0.7000 Uiso . . . . 1 . 
H11 H 0.7162 -0.4432 0.1185 0.1141 0.3000 Uiso . . . . 2 . 
H581 H 0.7802 -0.5593 0.0292 0.1190 0.3000 Uiso . . . . 2 . 
H701 H 0.8690 -0.5261 -0.0734 0.1201 0.3000 Uiso . . . . 2 . 
H711 H 0.8940 -0.3769 -0.0866 0.1203 0.3000 Uiso . . . . 2 . 
H721 H 0.8300 -0.2608 0.0028 0.1184 0.3000 Uiso . . . . 2 . 
loop_
_atom_site_aniso_label
_atom_site_aniso_U_11
_atom_site_aniso_U_22
_atom_site_aniso_U_33
_atom_site_aniso_U_23
_atom_site_aniso_U_13
_atom_site_aniso_U_12
Cu1 0.0233(2) 0.0288(2) 0.0289(2) 0.01041(16) 0.00691(15) 0.00946(15) 
P1 0.0253(3) 0.0277(3) 0.0267(3) 0.0116(2) 0.0073(2) 0.0079(2) 
P2 0.0244(3) 0.0225(3) 0.0299(3) 0.0099(2) 0.0084(2) 0.0097(2) 
P3 0.0331(4) 0.0500(5) 0.0577(5) 0.0215(4) 0.0149(4) 0.0170(3) 
F1 0.059(3) 0.148(5) 0.172(7) 0.130(5) 0.006(3) -0.005(3) 
F2 0.062(3) 0.072(3) 0.149(5) 0.067(3) -0.003(3) 0.0039(19) 
F3 0.053(2) 0.107(4) 0.076(3) 0.007(3) 0.0190(19) 0.039(3) 
F4 0.0374(10) 0.0878(16) 0.0671(13) 0.0170(12) 0.0117(9) 0.0245(10) 
F5 0.0397(10) 0.0608(12) 0.0675(13) 0.0209(10) 0.0090(8) 0.0144(9) 
F6 0.040(2) 0.182(6) 0.088(3) -0.026(3) 0.0143(19) 0.048(4) 
O1 0.0286(9) 0.0235(8) 0.0321(8) 0.0130(7) 0.0113(7) 0.0092(7) 
N1 0.0299(10) 0.0368(11) 0.0388(12) 0.0141(10) 0.0081(9) 0.0071(8) 
N2 0.0380(11) 0.0416(11) 0.0335(11) 0.0153(10) 0.0103(9) 0.0210(9) 
N3 0.076(2) 0.0343(14) 0.0744(18) 0.0194(12) -0.0137(14) 0.0170(14) 
N4 0.065(2) 0.0501(17) 0.075(2) 0.0212(14) 0.0070(15) 0.0224(15) 
N5 0.064(2) 0.0673(19) 0.0724(19) 0.0137(16) -0.0076(15) 0.0365(17) 
C3 0.0298(11) 0.0220(11) 0.0313(10) 0.0102(9) 0.0086(9) 0.0112(9) 
C4 0.0298(12) 0.0254(12) 0.0349(11) 0.0134(10) 0.0108(9) 0.0136(10) 
C5 0.0316(13) 0.0302(13) 0.0362(12) 0.0139(10) 0.0045(10) 0.0117(10) 
C6 0.0393(13) 0.0259(12) 0.0337(13) 0.0109(10) 0.0086(10) 0.0103(11) 
C7 0.0379(13) 0.0282(13) 0.0377(12) 0.0126(10) 0.0171(10) 0.0167(11) 
C8 0.0261(12) 0.0297(13) 0.0389(12) 0.0133(10) 0.0122(10) 0.0125(10) 
C9 0.0273(11) 0.0288(11) 0.0374(13) 0.0161(10) 0.0125(9) 0.0126(9) 
C10 0.0309(14) 0.0288(12) 0.0507(16) 0.0168(12) 0.0064(12) 0.0081(10) 
C11 0.0414(15) 0.0287(14) 0.069(2) 0.0248(14) 0.0148(13) 0.0134(11) 
C12 0.0428(15) 0.0424(14) 0.072(2) 0.0302(15) 0.0145(13) 0.0240(12) 
C13 0.0343(15) 0.0422(14) 0.065(2) 0.0196(14) 0.0029(13) 0.0200(12) 
C14 0.0282(12) 0.0295(13) 0.0515(16) 0.0141(12) 0.0082(11) 0.0123(10) 
C15 0.0262(11) 0.0258(11) 0.0363(11) 0.0145(9) 0.0114(9) 0.0111(9) 
C16 0.0420(15) 0.0282(12) 0.0328(13) 0.0133(10) 0.0121(11) 0.0135(10) 
C17 0.0487(17) 0.0328(13) 0.0396(12) 0.0210(11) 0.0190(12) 0.0127(11) 
C18 0.0383(15) 0.0267(12) 0.0453(13) 0.0185(10) 0.0156(11) 0.0075(11) 
C19 0.0307(13) 0.0277(12) 0.0381(12) 0.0151(10) 0.0105(10) 0.0091(9) 
C20 0.0273(12) 0.0276(11) 0.0339(11) 0.0163(9) 0.0127(9) 0.0120(9) 
C22 0.0300(12) 0.0269(11) 0.0266(11) 0.0091(9) 0.0044(9) 0.0098(9) 
C23 0.0300(12) 0.0288(11) 0.0290(12) 0.0115(9) 0.0062(9) 0.0103(9) 
C25 0.0384(13) 0.0360(12) 0.0317(12) 0.0158(10) 0.0109(10) 0.0170(11) 
C26 0.0357(14) 0.0455(16) 0.0409(15) 0.0181(12) 0.0095(10) 0.0186(12) 
C27 0.0514(19) 0.0712(17) 0.0509(19) 0.0265(16) 0.0100(14) 0.0375(16) 
C28 0.094(3) 0.0680(18) 0.0520(19) 0.0275(16) 0.0144(16) 0.057(2) 
C29 0.104(3) 0.0438(19) 0.067(2) 0.0207(17) -0.0013(19) 0.0347(19) 
C30 0.071(2) 0.0374(14) 0.0535(19) 0.0165(14) -0.0060(16) 0.0171(15) 
C31 0.0290(12) 0.0341(13) 0.0290(12) 0.0112(10) 0.0099(10) 0.0077(10) 
C32 0.0375(15) 0.0565(18) 0.0357(14) 0.0224(13) 0.0117(11) 0.0153(14) 
C33 0.0446(17) 0.071(2) 0.0409(16) 0.0298(16) 0.0192(13) 0.0174(15) 
C34 0.0429(17) 0.061(2) 0.0461(16) 0.0176(14) 0.0234(14) 0.0184(15) 
C35 0.0444(17) 0.060(2) 0.0520(17) 0.0218(15) 0.0208(14) 0.0288(15) 
C36 0.0407(15) 0.0467(16) 0.0371(14) 0.0176(13) 0.0148(12) 0.0205(13) 
C37 0.0359(14) 0.0349(12) 0.0304(13) 0.0091(10) 0.0088(11) 0.0113(10) 
C38 0.0459(16) 0.0342(13) 0.0318(14) 0.0054(11) 0.0080(11) 0.0127(11) 
C39 0.0407(15) 0.0268(13) 0.0373(14) 0.0071(10) 0.0037(11) 0.0045(11) 
C40 0.0302(12) 0.0297(11) 0.0331(12) 0.0127(10) 0.0049(10) 0.0056(10) 
C41 0.0334(13) 0.0302(13) 0.0390(13) 0.0132(11) 0.0086(10) 0.0031(10) 
C42 0.056(2) 0.0318(14) 0.0468(18) 0.0101(13) 0.0144(15) -0.0071(14) 
C43 0.0301(15) 0.061(2) 0.0479(17) 0.0212(16) 0.0063(13) 0.0108(14) 
C45 0.0365(14) 0.0329(13) 0.0548(18) 0.0146(13) 0.0060(13) 0.0086(11) 
C46 0.0432(15) 0.0358(15) 0.062(2) 0.0160(15) 0.0061(15) 0.0042(12) 
C47 0.0381(15) 0.0476(16) 0.061(2) 0.0155(16) 0.0031(15) 0.0031(13) 
C48 0.0348(14) 0.0503(15) 0.0495(18) 0.0124(15) 0.0033(13) 0.0118(12) 
C49 0.0365(13) 0.0448(13) 0.0368(14) 0.0137(12) 0.0105(11) 0.0155(11) 
C50 0.0310(11) 0.0447(13) 0.0322(13) 0.0110(12) 0.0090(10) 0.0165(10) 
C52 0.0477(14) 0.0412(13) 0.0399(15) 0.0178(13) 0.0114(12) 0.0200(11) 
C53 0.0487(15) 0.0457(15) 0.0541(18) 0.0299(14) 0.0125(14) 0.0195(13) 
C54 0.056(2) 0.0440(16) 0.088(2) 0.0385(17) -0.0006(17) 0.0107(15) 
C56 0.205(7) 0.047(2) 0.085(3) 0.020(2) 0.011(3) 0.052(3) 
C57 0.123(5) 0.074(2) 0.097(3) 0.023(2) 0.002(3) 0.049(3) 
C60 0.0522(15) 0.0491(18) 0.0567(19) 0.0207(16) 0.0108(15) 0.0277(13) 
C61 0.0503(15) 0.0559(17) 0.061(2) 0.0175(17) 0.0053(16) 0.0307(14) 
C62 0.0381(15) 0.0527(16) 0.0558(19) 0.0149(15) 0.0068(14) 0.0222(13) 
F7 0.052(6) 0.175(17) 0.082(8) 0.075(12) 0.044(5) 0.019(9) 
F8 0.033(4) 0.088(6) 0.046(4) 0.024(4) 0.016(3) 0.013(4) 
F9 0.122(11) 0.054(5) 0.103(9) 0.023(5) -0.010(7) 0.055(6) 
F10 0.092(8) 0.056(5) 0.125(10) 0.052(6) 0.007(7) 0.027(5) 

_refine_ls_extinction_method 
    'None'
_oxford_refine_ls_scale 0.11522(5) 
loop_
 _geom_bond_atom_site_label_1
 _geom_bond_site_symmetry_1
 _geom_bond_atom_site_label_2
 _geom_bond_site_symmetry_2
 _geom_bond_distance
 _geom_bond_publ_flag
Cu1 . P1 . 2.2673(7)    yes
Cu1 . P2 . 2.2591(7)    yes
Cu1 . N1 . 2.063(2)    yes
Cu1 . N2 . 2.066(2)    yes
P1 . C23 . 1.827(3)    yes
P1 . C25 . 1.834(3)    yes
P1 . C31 . 1.831(3)    yes
P2 . C3 . 1.829(3)    yes
P2 . C9 . 1.834(3)    yes
P2 . C15 . 1.831(3)    yes
P3 . F4 . 1.597(2)    yes
P3 . F5 . 1.595(2)    yes
O1 . C20 . 1.384(3)    yes
O1 . C22 . 1.388(3)    yes
N1 . C45 . 1.330(4)    yes
N1 . C49 . 1.332(4)    yes
N2 . C50 . 1.370(4)    yes
N2 . C52 . 1.334(4)    yes
N3 . N4 . 1.332(5)    yes
N3 . C54 . 1.474(6)    yes
N3 . C56 . 1.349(6)    yes
N4 . N5 . 1.316(5)    yes
N5 . C57 . 1.347(7)    yes
C3 . C4 . 1.390(4)    yes
C3 . C8 . 1.399(4)    yes
C4 . C5 . 1.389(4)    yes
C4 . H41 . 0.950    no
C5 . C6 . 1.380(4)    yes
C5 . H51 . 0.950    no
C6 . C7 . 1.392(4)    yes
C6 . H61 . 0.950    no
C7 . C8 . 1.381(4)    yes
C7 . H71 . 0.950    no
C8 . H81 . 0.950    no
C9 . C10 . 1.393(4)    yes
C9 . C14 . 1.391(4)    yes
C10 . C11 . 1.384(4)    yes
C10 . H101 . 0.950    no
C11 . C12 . 1.384(5)    yes
C11 . H111 . 0.950    no
C12 . C13 . 1.367(5)    yes
C12 . H121 . 0.950    no
C13 . C14 . 1.390(4)    yes
C13 . H131 . 0.950    no
C14 . H141 . 0.950    no
C15 . C16 . 1.402(4)    yes
C15 . C20 . 1.386(4)    yes
C16 . C17 . 1.388(4)    yes
C16 . H161 . 0.950    no
C17 . C18 . 1.386(4)    yes
C17 . H171 . 0.950    no
C18 . C19 . 1.394(4)    yes
C18 . H181 . 0.950    no
C19 . C20 . 1.397(4)    yes
C19 . C41 . 1.521(4)    yes
C22 . C23 . 1.392(4)    yes
C22 . C40 . 1.389(4)    yes
C23 . C37 . 1.399(4)    yes
C25 . C26 . 1.383(4)    yes
C25 . C30 . 1.377(5)    yes
C26 . C27 . 1.397(5)    yes
C26 . H261 . 0.950    no
C27 . C28 . 1.368(6)    yes
C27 . H271 . 0.950    no
C28 . C29 . 1.363(6)    yes
C28 . H281 . 0.950    no
C29 . C30 . 1.384(5)    yes
C29 . H291 . 0.950    no
C30 . H301 . 0.950    no
C31 . C32 . 1.386(4)    yes
C31 . C36 . 1.401(4)    yes
C32 . C33 . 1.389(4)    yes
C32 . H321 . 0.950    no
C33 . C34 . 1.385(5)    yes
C33 . H331 . 0.950    no
C34 . C35 . 1.375(5)    yes
C34 . H341 . 0.950    no
C35 . C36 . 1.390(4)    yes
C35 . H351 . 0.950    no
C36 . H361 . 0.950    no
C37 . C38 . 1.383(4)    yes
C37 . H371 . 0.950    no
C38 . C39 . 1.391(4)    yes
C38 . H381 . 0.950    no
C39 . C40 . 1.392(4)    yes
C39 . H391 . 0.950    no
C40 . C41 . 1.527(4)    yes
C41 . C42 . 1.531(4)    yes
C41 . C43 . 1.544(5)    yes
C42 . H421 . 0.950    no
C42 . H422 . 0.950    no
C42 . H423 . 0.950    no
C43 . H431 . 0.950    no
C43 . H432 . 0.950    no
C43 . H433 . 0.950    no
C45 . C46 . 1.397(4)    yes
C45 . H451 . 0.950    no
C46 . C47 . 1.386(5)    yes
C46 . H461 . 0.950    no
C47 . C48 . 1.361(5)    yes
C47 . H471 . 0.950    no
C48 . C49 . 1.416(5)    yes
C48 . H481 . 0.950    no
C49 . C50 . 1.472(4)    yes
C50 . C62 . 1.392(4)    yes
C52 . C53 . 1.483(5)    yes
C52 . C60 . 1.403(5)    yes
C53 . C54 . 1.513(5)    yes
C53 . H531 . 0.950    no
C53 . H532 . 0.950    no
C54 . H541 . 0.950    no
C54 . H542 . 0.950    no
C56 . C57 . 1.337(10)    yes
C56 . H561 . 0.950    no
C60 . C61 . 1.369(5)    yes
C60 . H601 . 0.950    no
C61 . C62 . 1.371(5)    yes
C61 . H611 . 0.950    no
C62 . H621 . 0.950    no
C21 . C44 . 1.43521(9)    yes
C21 . C2 . 1.42382(6)    yes
C44 . C51 . 1.39482(7)    yes
C44 . H441 . 0.950    no
C51 . C55 . 1.42382(6)    yes
C51 . H511 . 0.950    no
C55 . C24 . 1.43522(9)    yes
C55 . H551 . 0.950    no
C24 . C2 . 1.39482(7)    yes
C24 . H241 . 0.950    no
C2 . H21 . 0.950    no
C59 . C1 . 1.39139(10)    yes
C59 . C72 . 1.39132(10)    yes
C1 . C58 . 1.39140(9)    yes
C1 . H11 . 0.948    no
C58 . C70 . 1.39132(10)    yes
C58 . H581 . 0.948    no
C70 . C71 . 1.39139(10)    yes
C70 . H701 . 0.950    no
C71 . C72 . 1.39140(9)    yes
C71 . H711 . 0.952    no
C72 . H721 . 0.953    no
loop_
 _geom_angle_atom_site_label_1
 _geom_angle_site_symmetry_1
 _geom_angle_atom_site_label_2
 _geom_angle_site_symmetry_2
 _geom_angle_atom_site_label_3
 _geom_angle_site_symmetry_3
 _geom_angle
 _geom_angle_publ_flag
P1 . Cu1 . P2 . 114.33(3)    yes
P1 . Cu1 . N1 . 113.50(7)    yes
P2 . Cu1 . N1 . 111.67(7)    yes
P1 . Cu1 . N2 . 113.80(7)    yes
P2 . Cu1 . N2 . 118.78(7)    yes
N1 . Cu1 . N2 . 80.18(10)    yes
Cu1 . P1 . C23 . 115.24(8)    yes
Cu1 . P1 . C25 . 114.64(9)    yes
C23 . P1 . C25 . 102.81(13)    yes
Cu1 . P1 . C31 . 116.14(9)    yes
C23 . P1 . C31 . 102.82(12)    yes
C25 . P1 . C31 . 103.41(13)    yes
Cu1 . P2 . C3 . 117.61(9)    yes
Cu1 . P2 . C9 . 112.58(8)    yes
C3 . P2 . C9 . 102.25(12)    yes
Cu1 . P2 . C15 . 114.36(8)    yes
C3 . P2 . C15 . 103.38(12)    yes
C9 . P2 . C15 . 105.16(12)    yes
F4 . P3 . F5 . 179.27(13)    yes
C20 . O1 . C22 . 114.96(19)    yes
Cu1 . N1 . C45 . 126.3(2)    yes
Cu1 . N1 . C49 . 114.2(2)    yes
C45 . N1 . C49 . 119.5(3)    yes
Cu1 . N2 . C50 . 113.35(19)    yes
Cu1 . N2 . C52 . 126.9(2)    yes
C50 . N2 . C52 . 119.6(3)    yes
N4 . N3 . C54 . 123.1(3)    yes
N4 . N3 . C56 . 108.9(5)    yes
C54 . N3 . C56 . 128.0(4)    yes
N3 . N4 . N5 . 108.8(3)    yes
N4 . N5 . C57 . 107.1(5)    yes
P2 . C3 . C4 . 119.02(19)    yes
P2 . C3 . C8 . 121.8(2)    yes
C4 . C3 . C8 . 119.2(2)    yes
C3 . C4 . C5 . 120.1(2)    yes
C3 . C4 . H41 . 119.9    no
C5 . C4 . H41 . 119.9    no
C4 . C5 . C6 . 120.3(3)    yes
C4 . C5 . H51 . 119.9    no
C6 . C5 . H51 . 119.9    no
C5 . C6 . C7 . 120.1(3)    yes
C5 . C6 . H61 . 119.9    no
C7 . C6 . H61 . 119.9    no
C6 . C7 . C8 . 119.8(2)    yes
C6 . C7 . H71 . 120.1    no
C8 . C7 . H71 . 120.1    no
C3 . C8 . C7 . 120.5(2)    yes
C3 . C8 . H81 . 119.7    no
C7 . C8 . H81 . 119.7    no
P2 . C9 . C10 . 117.3(2)    yes
P2 . C9 . C14 . 123.7(2)    yes
C10 . C9 . C14 . 118.7(3)    yes
C9 . C10 . C11 . 120.7(3)    yes
C9 . C10 . H101 . 119.6    no
C11 . C10 . H101 . 119.6    no
C10 . C11 . C12 . 119.8(3)    yes
C10 . C11 . H111 . 120.1    no
C12 . C11 . H111 . 120.1    no
C11 . C12 . C13 . 120.0(3)    yes
C11 . C12 . H121 . 120.0    no
C13 . C12 . H121 . 120.0    no
C12 . C13 . C14 . 120.6(3)    yes
C12 . C13 . H131 . 119.7    no
C14 . C13 . H131 . 119.7    no
C9 . C14 . C13 . 120.1(3)    yes
C9 . C14 . H141 . 120.0    no
C13 . C14 . H141 . 120.0    no
P2 . C15 . C16 . 124.8(2)    yes
P2 . C15 . C20 . 117.28(19)    yes
C16 . C15 . C20 . 117.6(2)    yes
C15 . C16 . C17 . 119.7(3)    yes
C15 . C16 . H161 . 120.1    no
C17 . C16 . H161 . 120.1    no
C16 . C17 . C18 . 121.2(3)    yes
C16 . C17 . H171 . 119.4    no
C18 . C17 . H171 . 119.4    no
C17 . C18 . C19 . 120.7(2)    yes
C17 . C18 . H181 . 119.7    no
C19 . C18 . H181 . 119.7    no
C18 . C19 . C20 . 116.8(2)    yes
C18 . C19 . C41 . 125.7(2)    yes
C20 . C19 . C41 . 117.4(2)    yes
C19 . C20 . C15 . 124.0(2)    yes
C19 . C20 . O1 . 119.4(2)    yes
C15 . C20 . O1 . 116.6(2)    yes
O1 . C22 . C23 . 116.0(2)    yes
O1 . C22 . C40 . 119.8(2)    yes
C23 . C22 . C40 . 124.2(2)    yes
P1 . C23 . C22 . 117.56(19)    yes
P1 . C23 . C37 . 125.0(2)    yes
C22 . C23 . C37 . 117.3(2)    yes
P1 . C25 . C26 . 123.5(2)    yes
P1 . C25 . C30 . 117.9(2)    yes
C26 . C25 . C30 . 118.5(3)    yes
C25 . C26 . C27 . 119.9(3)    yes
C25 . C26 . H261 . 120.0    no
C27 . C26 . H261 . 120.0    no
C26 . C27 . C28 . 120.4(3)    yes
C26 . C27 . H271 . 119.8    no
C28 . C27 . H271 . 119.8    no
C27 . C28 . C29 . 119.9(3)    yes
C27 . C28 . H281 . 120.1    no
C29 . C28 . H281 . 120.0    no
C28 . C29 . C30 . 120.0(4)    yes
C28 . C29 . H291 . 120.0    no
C30 . C29 . H291 . 120.0    no
C29 . C30 . C25 . 121.2(4)    yes
C29 . C30 . H301 . 119.4    no
C25 . C30 . H301 . 119.4    no
P1 . C31 . C32 . 122.6(2)    yes
P1 . C31 . C36 . 118.2(2)    yes
C32 . C31 . C36 . 119.2(3)    yes
C31 . C32 . C33 . 120.4(3)    yes
C31 . C32 . H321 . 119.8    no
C33 . C32 . H321 . 119.8    no
C32 . C33 . C34 . 120.0(3)    yes
C32 . C33 . H331 . 120.0    no
C34 . C33 . H331 . 120.0    no
C33 . C34 . C35 . 120.1(3)    yes
C33 . C34 . H341 . 119.9    no
C35 . C34 . H341 . 119.9    no
C34 . C35 . C36 . 120.4(3)    yes
C34 . C35 . H351 . 119.8    no
C36 . C35 . H351 . 119.8    no
C31 . C36 . C35 . 119.9(3)    yes
C31 . C36 . H361 . 120.1    no
C35 . C36 . H361 . 120.1    no
C23 . C37 . C38 . 119.9(3)    yes
C23 . C37 . H371 . 120.0    no
C38 . C37 . H371 . 120.0    no
C37 . C38 . C39 . 121.1(3)    yes
C37 . C38 . H381 . 119.4    no
C39 . C38 . H381 . 119.4    no
C38 . C39 . C40 . 120.7(3)    yes
C38 . C39 . H391 . 119.6    no
C40 . C39 . H391 . 119.6    no
C39 . C40 . C22 . 116.7(2)    yes
C39 . C40 . C41 . 126.1(2)    yes
C22 . C40 . C41 . 117.2(2)    yes
C40 . C41 . C19 . 107.1(2)    yes
C40 . C41 . C42 . 111.6(3)    yes
C19 . C41 . C42 . 112.4(2)    yes
C40 . C41 . C43 . 108.5(2)    yes
C19 . C41 . C43 . 107.5(2)    yes
C42 . C41 . C43 . 109.7(3)    yes
C41 . C42 . H421 . 109.5    no
C41 . C42 . H422 . 109.5    no
H421 . C42 . H422 . 109.5    no
C41 . C42 . H423 . 109.5    no
H421 . C42 . H423 . 109.5    no
H422 . C42 . H423 . 109.5    no
C41 . C43 . H431 . 109.5    no
C41 . C43 . H432 . 109.5    no
H431 . C43 . H432 . 109.5    no
C41 . C43 . H433 . 109.5    no
H431 . C43 . H433 . 109.5    no
H432 . C43 . H433 . 109.5    no
N1 . C45 . C46 . 122.9(3)    yes
N1 . C45 . H451 . 118.6    no
C46 . C45 . H451 . 118.6    no
C45 . C46 . C47 . 117.5(3)    yes
C45 . C46 . H461 . 121.3    no
C47 . C46 . H461 . 121.3    no
C46 . C47 . C48 . 120.0(3)    yes
C46 . C47 . H471 . 120.0    no
C48 . C47 . H471 . 120.0    no
C47 . C48 . C49 . 119.2(3)    yes
C47 . C48 . H481 . 120.4    no
C49 . C48 . H481 . 120.4    no
C48 . C49 . N1 . 120.7(3)    yes
C48 . C49 . C50 . 122.5(3)    yes
N1 . C49 . C50 . 116.7(3)    yes
C49 . C50 . N2 . 115.4(2)    yes
C49 . C50 . C62 . 124.1(3)    yes
N2 . C50 . C62 . 120.5(3)    yes
N2 . C52 . C53 . 115.2(3)    yes
N2 . C52 . C60 . 121.2(3)    yes
C53 . C52 . C60 . 123.5(3)    yes
C52 . C53 . C54 . 118.4(3)    yes
C52 . C53 . H531 . 107.2    no
C54 . C53 . H531 . 107.2    no
C52 . C53 . H532 . 107.2    no
C54 . C53 . H532 . 107.2    no
H531 . C53 . H532 . 109.5    no
C53 . C54 . N3 . 110.7(3)    yes
C53 . C54 . H541 . 109.2    no
N3 . C54 . H541 . 109.2    no
C53 . C54 . H542 . 109.2    no
N3 . C54 . H542 . 109.2    no
H541 . C54 . H542 . 109.5    no
N3 . C56 . C57 . 105.7(5)    yes
N3 . C56 . H561 . 127.1    no
C57 . C56 . H561 . 127.1    no
N5 . C57 . C56 . 109.5(5)    yes
C52 . C60 . C61 . 119.2(3)    yes
C52 . C60 . H601 . 120.4    no
C61 . C60 . H601 . 120.4    no
C60 . C61 . C62 . 119.8(3)    yes
C60 . C61 . H611 . 120.1    no
C62 . C61 . H611 . 120.1    no
C50 . C62 . C61 . 119.6(3)    yes
C50 . C62 . H621 . 120.2    no
C61 . C62 . H621 . 120.2    no
C57 . C21 . C44 . 125.3(7)    yes
C57 . C21 . C2 . 113.1(7)    yes
C44 . C21 . C2 . 121.601(3)    yes
C21 . C44 . C51 . 119.609(4)    yes
C21 . C44 . H441 . 120.3    no
C51 . C44 . H441 . 120.1    no
C44 . C51 . C55 . 118.790(5)    yes
C44 . C51 . H511 . 120.7    no
C55 . C51 . H511 . 120.5    no
C51 . C55 . C24 . 121.601(4)    yes
C51 . C55 . H551 . 119.3    no
C24 . C55 . H551 . 119.1    no
C55 . C24 . C2 . 119.608(4)    yes
C55 . C24 . H241 . 120.2    no
C2 . C24 . H241 . 120.2    no
C21 . C2 . C24 . 118.791(4)    yes
C21 . C2 . H21 . 120.6    no
C24 . C2 . H21 . 120.6    no
C57 . C59 . C1 . 114.0(9)    yes
C57 . C59 . C72 . 125.5(9)    yes
C1 . C59 . C72 . 119.998(3)    yes
C59 . C1 . C58 . 120.004(3)    yes
C59 . C1 . H11 . 120.8    no
C58 . C1 . H11 . 119.2    no
C1 . C58 . C70 . 119.998(5)    yes
C1 . C58 . H581 . 120.9    no
C70 . C58 . H581 . 119.1    no
C58 . C70 . C71 . 119.998(3)    yes
C58 . C70 . H701 . 121.0    no
C71 . C70 . H701 . 119.0    no
C70 . C71 . C72 . 120.004(3)    yes
C70 . C71 . H711 . 121.0    no
C72 . C71 . H711 . 119.0    no
C71 . C72 . C59 . 119.998(5)    yes
C71 . C72 . H721 . 120.8    no
C59 . C72 . H721 . 119.2    no
loop_
 _geom_hbond_atom_site_label_D
 _geom_hbond_site_symmetry_D
 _geom_hbond_atom_site_label_H
 _geom_hbond_site_symmetry_H
 _geom_hbond_atom_site_label_A
 _geom_hbond_site_symmetry_A
 _geom_hbond_angle_DHA
 _geom_hbond_distance_DH
 _geom_hbond_distance_HA
 _geom_hbond_distance_DA
 _geom_hbond_publ_flag
C14 . H141 . O1 . 120 0.95 2.46 3.055(8)    yes
C72 . H21 . N5 . 120 0.76 2.50 2.952(8)    yes


_iucr_refine_instructions_details
;
#
# Punched on 24/04/18 at 11:50:06
#
#LIST     12                                                                    
BLOCK SCALE X'S 
CONT CU(1,U'S) UNTIL C(62) 
CONT C(21,U[ISO]) UNTIL C(2) 
CONT F(7,U'S) UNTIL F(10) 
CONT C(59,U[ISO]) UNTIL C(72) 
GROUP C(21)  C(44)  C(51)  C(55)  C(24)  C(2) 
GROUP C(59)  C(1)  C(58) C(70) C(71) C(72) 
RIDE C   (   4,X'S) H   (  41,X'S) 
RIDE C   (   5,X'S) H   (  51,X'S) 
RIDE C   (   6,X'S) H   (  61,X'S) 
RIDE C   (   7,X'S) H   (  71,X'S) 
RIDE C   (   8,X'S) H   (  81,X'S) 
RIDE C   (  10,X'S) H   ( 101,X'S) 
RIDE C   (  11,X'S) H   ( 111,X'S) 
RIDE C   (  12,X'S) H   ( 121,X'S) 
RIDE C   (  13,X'S) H   ( 131,X'S) 
RIDE C   (  14,X'S) H   ( 141,X'S) 
RIDE C   (  16,X'S) H   ( 161,X'S) 
RIDE C   (  17,X'S) H   ( 171,X'S) 
RIDE C   (  18,X'S) H   ( 181,X'S) 
RIDE C   (  26,X'S) H   ( 261,X'S) 
RIDE C   (  27,X'S) H   ( 271,X'S) 
RIDE C   (  28,X'S) H   ( 281,X'S) 
RIDE C   (  29,X'S) H   ( 291,X'S) 
RIDE C   (  30,X'S) H   ( 301,X'S) 
RIDE C   (  32,X'S) H   ( 321,X'S) 
RIDE C   (  33,X'S) H   ( 331,X'S) 
RIDE C   (  34,X'S) H   ( 341,X'S) 
RIDE C   (  35,X'S) H   ( 351,X'S) 
RIDE C   (  36,X'S) H   ( 361,X'S) 
RIDE C   (  37,X'S) H   ( 371,X'S) 
RIDE C   (  38,X'S) H   ( 381,X'S) 
RIDE C   (  39,X'S) H   ( 391,X'S) 
RIDE C   (  42,X'S) H   ( 421,X'S) H   ( 422,X'S) H   ( 423,X'S) 
RIDE C   (  43,X'S) H   ( 431,X'S) H   ( 432,X'S) H   ( 433,X'S) 
RIDE C   (  45,X'S) H   ( 451,X'S) 
RIDE C   (  46,X'S) H   ( 461,X'S) 
RIDE C   (  47,X'S) H   ( 471,X'S) 
RIDE C   (  48,X'S) H   ( 481,X'S) 
RIDE C   (  53,X'S) H   ( 531,X'S) H   ( 532,X'S) 
RIDE C   (  54,X'S) H   ( 541,X'S) H   ( 542,X'S) 
RIDE C   (  56,X'S) H   ( 561,X'S) 
RIDE C   (  60,X'S) H   ( 601,X'S) 
RIDE C   (  61,X'S) H   ( 611,X'S) 
RIDE C   (  62,X'S) H   ( 621,X'S) 
END                                                                             
#
# Punched on 24/04/18 at 11:50:06
#
#LIST     16                                                                    
NO 
REM   HREST   START (DO NOT REMOVE THIS LINE) 
REM   HREST   END (DO NOT REMOVE THIS LINE) 
REM   DELU   START (DO NOT REMOVE THIS LINE) 
VIBR .0, 0.00200 = CU(1) TO P(1) 
VIBR .0, 0.00200 = CU(1) TO P(2) 
VIBR .0, 0.00200 = CU(1) TO N(1) 
VIBR .0, 0.00200 = CU(1) TO N(2) 
VIBR .0, 0.00500 = P(2) TO P(1) 
VIBR .0, 0.00500 = N(1) TO P(1) 
VIBR .0, 0.00500 = N(1) TO P(2) 
VIBR .0, 0.00500 = N(2) TO P(1) 
VIBR .0, 0.00500 = N(2) TO P(2) 
VIBR .0, 0.00500 = N(2) TO N(1) 
VIBR .0, 0.00200 = P(1) TO C(23) 
VIBR .0, 0.00200 = P(1) TO C(25) 
VIBR .0, 0.00200 = P(1) TO C(31) 
VIBR .0, 0.00500 = C(23) TO CU(1) 
VIBR .0, 0.00500 = C(25) TO CU(1) 
VIBR .0, 0.00500 = C(25) TO C(23) 
VIBR .0, 0.00500 = C(31) TO CU(1) 
VIBR .0, 0.00500 = C(31) TO C(23) 
VIBR .0, 0.00500 = C(31) TO C(25) 
VIBR .0, 0.00200 = P(2) TO C(3) 
VIBR .0, 0.00200 = P(2) TO C(9) 
VIBR .0, 0.00200 = P(2) TO C(15) 
VIBR .0, 0.00500 = C(3) TO CU(1) 
VIBR .0, 0.00500 = C(9) TO CU(1) 
VIBR .0, 0.00500 = C(9) TO C(3) 
VIBR .0, 0.00500 = C(15) TO CU(1) 
VIBR .0, 0.00500 = C(15) TO C(3) 
VIBR .0, 0.00500 = C(15) TO C(9) 
VIBR .0, 0.00200 = P(3) TO F(1) 
VIBR .0, 0.00200 = P(3) TO F(2) 
VIBR .0, 0.00200 = P(3) TO F(3) 
VIBR .0, 0.00200 = P(3) TO F(4) 
VIBR .0, 0.00200 = P(3) TO F(5) 
VIBR .0, 0.00200 = P(3) TO F(6) 
VIBR .0, 0.00500 = F(2) TO F(1) 
VIBR .0, 0.00500 = F(3) TO F(1) 
VIBR .0, 0.00500 = F(3) TO F(2) 
VIBR .0, 0.00500 = F(4) TO F(1) 
VIBR .0, 0.00500 = F(4) TO F(2) 
VIBR .0, 0.00500 = F(4) TO F(3) 
VIBR .0, 0.00500 = F(5) TO F(1) 
VIBR .0, 0.00500 = F(5) TO F(2) 
VIBR .0, 0.00500 = F(5) TO F(3) 
VIBR .0, 0.00500 = F(5) TO F(4) 
VIBR .0, 0.00500 = F(6) TO F(1) 
VIBR .0, 0.00500 = F(6) TO F(2) 
VIBR .0, 0.00500 = F(6) TO F(3) 
VIBR .0, 0.00500 = F(6) TO F(4) 
VIBR .0, 0.00500 = F(6) TO F(5) 
VIBR .0, 0.00200 = O(1) TO C(20) 
VIBR .0, 0.00200 = O(1) TO C(22) 
VIBR .0, 0.00500 = C(22) TO C(20) 
VIBR .0, 0.00200 = N(1) TO C(45) 
VIBR .0, 0.00200 = N(1) TO C(49) 
VIBR .0, 0.00500 = C(45) TO CU(1) 
VIBR .0, 0.00500 = C(49) TO CU(1) 
VIBR .0, 0.00500 = C(49) TO C(45) 
VIBR .0, 0.00200 = N(2) TO C(50) 
VIBR .0, 0.00200 = N(2) TO C(52) 
VIBR .0, 0.00500 = C(50) TO CU(1) 
VIBR .0, 0.00500 = C(52) TO CU(1) 
VIBR .0, 0.00500 = C(52) TO C(50) 
VIBR .0, 0.00200 = N(3) TO N(4) 
VIBR .0, 0.00200 = N(3) TO C(54) 
VIBR .0, 0.00200 = N(3) TO C(56) 
VIBR .0, 0.00500 = C(54) TO N(4) 
VIBR .0, 0.00500 = C(56) TO N(4) 
VIBR .0, 0.00500 = C(56) TO C(54) 
VIBR .0, 0.00200 = N(4) TO N(5) 
VIBR .0, 0.00500 = N(5) TO N(3) 
VIBR .0, 0.00200 = N(5) TO C(57) 
VIBR .0, 0.00500 = C(57) TO N(4) 
VIBR .0, 0.00200 = C(3) TO C(4) 
VIBR .0, 0.00200 = C(3) TO C(8) 
VIBR .0, 0.00500 = C(4) TO P(2) 
VIBR .0, 0.00500 = C(8) TO P(2) 
VIBR .0, 0.00500 = C(8) TO C(4) 
VIBR .0, 0.00200 = C(4) TO C(5) 
VIBR .0, 0.00500 = C(5) TO C(3) 
VIBR .0, 0.00200 = C(5) TO C(6) 
VIBR .0, 0.00500 = C(6) TO C(4) 
VIBR .0, 0.00200 = C(6) TO C(7) 
VIBR .0, 0.00500 = C(7) TO C(5) 
VIBR .0, 0.00200 = C(7) TO C(8) 
VIBR .0, 0.00500 = C(8) TO C(6) 
VIBR .0, 0.00500 = C(7) TO C(3) 
VIBR .0, 0.00200 = C(9) TO C(10) 
VIBR .0, 0.00200 = C(9) TO C(14) 
VIBR .0, 0.00500 = C(10) TO P(2) 
VIBR .0, 0.00500 = C(14) TO P(2) 
VIBR .0, 0.00500 = C(14) TO C(10) 
VIBR .0, 0.00200 = C(10) TO C(11) 
VIBR .0, 0.00500 = C(11) TO C(9) 
VIBR .0, 0.00200 = C(11) TO C(12) 
VIBR .0, 0.00500 = C(12) TO C(10) 
VIBR .0, 0.00200 = C(12) TO C(13) 
VIBR .0, 0.00500 = C(13) TO C(11) 
VIBR .0, 0.00200 = C(13) TO C(14) 
VIBR .0, 0.00500 = C(14) TO C(12) 
VIBR .0, 0.00500 = C(9) TO C(13) 
VIBR .0, 0.00200 = C(15) TO C(16) 
VIBR .0, 0.00200 = C(15) TO C(20) 
VIBR .0, 0.00500 = C(16) TO P(2) 
VIBR .0, 0.00500 = C(20) TO P(2) 
VIBR .0, 0.00500 = C(20) TO C(16) 
VIBR .0, 0.00200 = C(16) TO C(17) 
VIBR .0, 0.00500 = C(17) TO C(15) 
VIBR .0, 0.00200 = C(17) TO C(18) 
VIBR .0, 0.00500 = C(18) TO C(16) 
VIBR .0, 0.00200 = C(18) TO C(19) 
VIBR .0, 0.00500 = C(19) TO C(17) 
VIBR .0, 0.00200 = C(19) TO C(20) 
VIBR .0, 0.00200 = C(19) TO C(41) 
VIBR .0, 0.00500 = C(20) TO C(18) 
VIBR .0, 0.00500 = C(41) TO C(18) 
VIBR .0, 0.00500 = C(41) TO C(20) 
VIBR .0, 0.00500 = O(1) TO C(19) 
VIBR .0, 0.00500 = C(15) TO C(19) 
VIBR .0, 0.00500 = C(15) TO O(1) 
VIBR .0, 0.00200 = C(22) TO C(23) 
VIBR .0, 0.00200 = C(22) TO C(40) 
VIBR .0, 0.00500 = C(23) TO O(1) 
VIBR .0, 0.00500 = C(40) TO O(1) 
VIBR .0, 0.00500 = C(40) TO C(23) 
VIBR .0, 0.00200 = C(23) TO C(37) 
VIBR .0, 0.00500 = C(22) TO P(1) 
VIBR .0, 0.00500 = C(37) TO P(1) 
VIBR .0, 0.00500 = C(37) TO C(22) 
VIBR .0, 0.00200 = C(25) TO C(26) 
VIBR .0, 0.00200 = C(25) TO C(30) 
VIBR .0, 0.00500 = C(26) TO P(1) 
VIBR .0, 0.00500 = C(30) TO P(1) 
VIBR .0, 0.00500 = C(30) TO C(26) 
VIBR .0, 0.00200 = C(26) TO C(27) 
VIBR .0, 0.00500 = C(27) TO C(25) 
VIBR .0, 0.00200 = C(27) TO C(28) 
VIBR .0, 0.00500 = C(28) TO C(26) 
VIBR .0, 0.00200 = C(28) TO C(29) 
VIBR .0, 0.00500 = C(29) TO C(27) 
VIBR .0, 0.00200 = C(29) TO C(30) 
VIBR .0, 0.00500 = C(30) TO C(28) 
VIBR .0, 0.00500 = C(25) TO C(29) 
VIBR .0, 0.00200 = C(31) TO C(32) 
VIBR .0, 0.00200 = C(31) TO C(36) 
VIBR .0, 0.00500 = C(32) TO P(1) 
VIBR .0, 0.00500 = C(36) TO P(1) 
VIBR .0, 0.00500 = C(36) TO C(32) 
VIBR .0, 0.00200 = C(32) TO C(33) 
VIBR .0, 0.00500 = C(33) TO C(31) 
VIBR .0, 0.00200 = C(33) TO C(34) 
VIBR .0, 0.00500 = C(34) TO C(32) 
VIBR .0, 0.00200 = C(34) TO C(35) 
VIBR .0, 0.00500 = C(35) TO C(33) 
VIBR .0, 0.00200 = C(35) TO C(36) 
VIBR .0, 0.00500 = C(36) TO C(34) 
VIBR .0, 0.00500 = C(31) TO C(35) 
VIBR .0, 0.00200 = C(37) TO C(38) 
VIBR .0, 0.00500 = C(38) TO C(23) 
VIBR .0, 0.00200 = C(38) TO C(39) 
VIBR .0, 0.00500 = C(39) TO C(37) 
VIBR .0, 0.00200 = C(39) TO C(40) 
VIBR .0, 0.00500 = C(40) TO C(38) 
VIBR .0, 0.00200 = C(40) TO C(41) 
VIBR .0, 0.00500 = C(22) TO C(39) 
VIBR .0, 0.00500 = C(41) TO C(39) 
VIBR .0, 0.00500 = C(41) TO C(22) 
VIBR .0, 0.00200 = C(41) TO C(42) 
VIBR .0, 0.00200 = C(41) TO C(43) 
VIBR .0, 0.00500 = C(19) TO C(40) 
VIBR .0, 0.00500 = C(42) TO C(40) 
VIBR .0, 0.00500 = C(42) TO C(19) 
VIBR .0, 0.00500 = C(43) TO C(40) 
VIBR .0, 0.00500 = C(43) TO C(19) 
VIBR .0, 0.00500 = C(43) TO C(42) 
VIBR .0, 0.00200 = C(45) TO C(46) 
VIBR .0, 0.00500 = C(46) TO N(1) 
VIBR .0, 0.00200 = C(46) TO C(47) 
VIBR .0, 0.00500 = C(47) TO C(45) 
VIBR .0, 0.00200 = C(47) TO C(48) 
VIBR .0, 0.00500 = C(48) TO C(46) 
VIBR .0, 0.00200 = C(48) TO C(49) 
VIBR .0, 0.00500 = C(49) TO C(47) 
VIBR .0, 0.00200 = C(49) TO C(50) 
VIBR .0, 0.00500 = N(1) TO C(48) 
VIBR .0, 0.00500 = C(50) TO C(48) 
VIBR .0, 0.00500 = C(50) TO N(1) 
VIBR .0, 0.00200 = C(50) TO C(62) 
VIBR .0, 0.00500 = N(2) TO C(49) 
VIBR .0, 0.00500 = C(62) TO C(49) 
VIBR .0, 0.00500 = C(62) TO N(2) 
VIBR .0, 0.00200 = C(52) TO C(53) 
VIBR .0, 0.00200 = C(52) TO C(60) 
VIBR .0, 0.00500 = C(53) TO N(2) 
VIBR .0, 0.00500 = C(60) TO N(2) 
VIBR .0, 0.00500 = C(60) TO C(53) 
VIBR .0, 0.00200 = C(53) TO C(54) 
VIBR .0, 0.00500 = C(54) TO C(52) 
VIBR .0, 0.00500 = N(3) TO C(53) 
VIBR .0, 0.00200 = C(56) TO C(57) 
VIBR .0, 0.00500 = C(57) TO N(3) 
VIBR .0, 0.00500 = N(5) TO C(56) 
VIBR .0, 0.00200 = C(60) TO C(61) 
VIBR .0, 0.00500 = C(61) TO C(52) 
VIBR .0, 0.00200 = C(61) TO C(62) 
VIBR .0, 0.00500 = C(62) TO C(60) 
VIBR .0, 0.00500 = C(61) TO C(50) 
VIBR .0, 0.00200 = C(21) TO C(44) 
VIBR .0, 0.00200 = C(21) TO C(2) 
VIBR .0, 0.00500 = C(44) TO C(57) 
VIBR .0, 0.00500 = C(2) TO C(57) 
VIBR .0, 0.00500 = C(2) TO C(44) 
VIBR .0, 0.00200 = C(44) TO C(51) 
VIBR .0, 0.00500 = C(51) TO C(21) 
VIBR .0, 0.00200 = C(51) TO C(55) 
VIBR .0, 0.00500 = C(55) TO C(44) 
VIBR .0, 0.00200 = C(55) TO C(24) 
VIBR .0, 0.00500 = C(24) TO C(51) 
VIBR .0, 0.00200 = C(24) TO C(2) 
VIBR .0, 0.00500 = C(2) TO C(55) 
VIBR .0, 0.00500 = C(24) TO C(21) 
VIBR .0, 0.00200 = C(59) TO C(1) 
VIBR .0, 0.00200 = C(59) TO C(72) 
VIBR .0, 0.00500 = C(1) TO C(57) 
VIBR .0, 0.00500 = C(72) TO C(57) 
VIBR .0, 0.00500 = C(72) TO C(1) 
VIBR .0, 0.00200 = C(1) TO C(58) 
VIBR .0, 0.00500 = C(58) TO C(59) 
VIBR .0, 0.00200 = C(58) TO C(70) 
VIBR .0, 0.00500 = C(70) TO C(1) 
VIBR .0, 0.00200 = C(70) TO C(71) 
VIBR .0, 0.00500 = C(71) TO C(58) 
VIBR .0, 0.00200 = C(71) TO C(72) 
VIBR .0, 0.00500 = C(72) TO C(70) 
VIBR .0, 0.00500 = C(71) TO C(59) 
REM   DELU   END (DO NOT REMOVE THIS LINE) 
REM   THERMSIM   START (DO NOT REMOVE THIS LINE) 
U(IJ) .0, 0.04000 = CU(1) TO P(1) 
U(IJ) .0, 0.04000 = CU(1) TO P(2) 
U(IJ) .0, 0.04000 = CU(1) TO N(1) 
U(IJ) .0, 0.04000 = CU(1) TO N(2) 
U(IJ) .0, 0.04000 = P(1) TO C(23) 
U(IJ) .0, 0.04000 = P(1) TO C(25) 
U(IJ) .0, 0.04000 = P(1) TO C(31) 
U(IJ) .0, 0.04000 = P(2) TO C(3) 
U(IJ) .0, 0.04000 = P(2) TO C(9) 
U(IJ) .0, 0.04000 = P(2) TO C(15) 
U(IJ) .0, 0.08000 = P(3) TO F(1) 
U(IJ) .0, 0.08000 = P(3) TO F(2) 
U(IJ) .0, 0.08000 = P(3) TO F(3) 
U(IJ) .0, 0.08000 = P(3) TO F(4) 
U(IJ) .0, 0.08000 = P(3) TO F(5) 
U(IJ) .0, 0.08000 = P(3) TO F(6) 
U(IJ) .0, 0.04000 = O(1) TO C(20) 
U(IJ) .0, 0.04000 = O(1) TO C(22) 
U(IJ) .0, 0.04000 = N(1) TO C(45) 
U(IJ) .0, 0.04000 = N(1) TO C(49) 
U(IJ) .0, 0.04000 = N(2) TO C(50) 
U(IJ) .0, 0.04000 = N(2) TO C(52) 
U(IJ) .0, 0.04000 = N(3) TO N(4) 
U(IJ) .0, 0.04000 = N(3) TO C(54) 
U(IJ) .0, 0.04000 = N(3) TO C(56) 
U(IJ) .0, 0.04000 = N(4) TO N(5) 
U(IJ) .0, 0.04000 = N(5) TO C(57) 
U(IJ) .0, 0.04000 = C(3) TO C(4) 
U(IJ) .0, 0.04000 = C(3) TO C(8) 
U(IJ) .0, 0.04000 = C(4) TO C(5) 
U(IJ) .0, 0.04000 = C(5) TO C(6) 
U(IJ) .0, 0.04000 = C(6) TO C(7) 
U(IJ) .0, 0.04000 = C(7) TO C(8) 
U(IJ) .0, 0.04000 = C(9) TO C(10) 
U(IJ) .0, 0.04000 = C(9) TO C(14) 
U(IJ) .0, 0.04000 = C(10) TO C(11) 
U(IJ) .0, 0.04000 = C(11) TO C(12) 
U(IJ) .0, 0.04000 = C(12) TO C(13) 
U(IJ) .0, 0.04000 = C(13) TO C(14) 
U(IJ) .0, 0.04000 = C(15) TO C(16) 
U(IJ) .0, 0.04000 = C(15) TO C(20) 
U(IJ) .0, 0.04000 = C(16) TO C(17) 
U(IJ) .0, 0.04000 = C(17) TO C(18) 
U(IJ) .0, 0.04000 = C(18) TO C(19) 
U(IJ) .0, 0.04000 = C(19) TO C(20) 
U(IJ) .0, 0.04000 = C(19) TO C(41) 
U(IJ) .0, 0.04000 = C(22) TO C(23) 
U(IJ) .0, 0.04000 = C(22) TO C(40) 
U(IJ) .0, 0.04000 = C(23) TO C(37) 
U(IJ) .0, 0.04000 = C(25) TO C(26) 
U(IJ) .0, 0.04000 = C(25) TO C(30) 
U(IJ) .0, 0.04000 = C(26) TO C(27) 
U(IJ) .0, 0.04000 = C(27) TO C(28) 
U(IJ) .0, 0.04000 = C(28) TO C(29) 
U(IJ) .0, 0.04000 = C(29) TO C(30) 
U(IJ) .0, 0.04000 = C(31) TO C(32) 
U(IJ) .0, 0.04000 = C(31) TO C(36) 
U(IJ) .0, 0.04000 = C(32) TO C(33) 
U(IJ) .0, 0.04000 = C(33) TO C(34) 
U(IJ) .0, 0.04000 = C(34) TO C(35) 
U(IJ) .0, 0.04000 = C(35) TO C(36) 
U(IJ) .0, 0.04000 = C(37) TO C(38) 
U(IJ) .0, 0.04000 = C(38) TO C(39) 
U(IJ) .0, 0.04000 = C(39) TO C(40) 
U(IJ) .0, 0.04000 = C(40) TO C(41) 
U(IJ) .0, 0.08000 = C(41) TO C(42) 
U(IJ) .0, 0.08000 = C(41) TO C(43) 
U(IJ) .0, 0.04000 = C(45) TO C(46) 
U(IJ) .0, 0.04000 = C(46) TO C(47) 
U(IJ) .0, 0.04000 = C(47) TO C(48) 
U(IJ) .0, 0.04000 = C(48) TO C(49) 
U(IJ) .0, 0.04000 = C(49) TO C(50) 
U(IJ) .0, 0.04000 = C(50) TO C(62) 
U(IJ) .0, 0.04000 = C(52) TO C(53) 
U(IJ) .0, 0.04000 = C(52) TO C(60) 
U(IJ) .0, 0.04000 = C(53) TO C(54) 
U(IJ) .0, 0.04000 = C(56) TO C(57) 
U(IJ) .0, 0.04000 = C(60) TO C(61) 
U(IJ) .0, 0.04000 = C(61) TO C(62) 
U(IJ) .0, 0.04000 = C(21) TO C(44) 
U(IJ) .0, 0.04000 = C(21) TO C(2) 
U(IJ) .0, 0.04000 = C(44) TO C(51) 
U(IJ) .0, 0.04000 = C(51) TO C(55) 
U(IJ) .0, 0.04000 = C(55) TO C(24) 
U(IJ) .0, 0.04000 = C(24) TO C(2) 
U(IJ) .0, 0.04000 = C(59) TO C(1) 
U(IJ) .0, 0.04000 = C(59) TO C(72) 
U(IJ) .0, 0.04000 = C(1) TO C(58) 
U(IJ) .0, 0.04000 = C(58) TO C(70) 
U(IJ) .0, 0.04000 = C(70) TO C(71) 
U(IJ) .0, 0.04000 = C(71) TO C(72) 
REM   THERMSIM   END (DO NOT REMOVE THIS LINE) 
END                                                                             
;

# Manually omitted reflections

loop_
_oxford_refln_omitted_index_h
_oxford_refln_omitted_index_k
_oxford_refln_omitted_index_l
_oxford_refln_omitted_flag
_oxford_refln_omitted_details
   0   3   2  x   .
  -2  -2   1  x   .
   0   3   1  x   .
  -1   3   1  x   .
   1   3   1  x   .
   1   2   2  x   .
   2   1   0  x   .
   1   4   2  x   .
   1   3   2  x   .
# looking for ARCHIVE-HKL.CIF 
 
_iucr_refine_reflections_details 
; 
# An asterisk in column 34 indicates a format overflow 
# Data was input as F-squared 
  -1   0   0   69.43    2.44 
  -1   0   0   69.69    2.45 
  -1   0   0   66.18    2.80 
   1   0   0   67.92    2.44 
   1   0   0   71.42    2.45 
   1   0   0   63.14    2.79 
   1   0   0   62.72    2.77 
  -2   0   0   37.54    1.57 
  -2   0   0   36.16    1.56 
  -2   0   0   37.83    1.91 
  -2   0   0   37.45    1.58 
  -2   0   0   38.81    1.40 
  -2   0   0   37.12    1.38 
   2   0   0   36.40    1.57 
   2   0   0   36.52    1.40 
   2   0   0   38.24    1.91 
   2   0   0   37.73    1.57 
   2   0   0   35.89    1.57 
   2   0   0   36.58    1.56 
  -3   0   0   19.06    0.92 
  -3   0   0   19.84    0.81 
  -3   0   0   22.45    1.16 
   3   0   0   21.95    0.91 
   3   0   0   20.06    0.83 
   3   0   0   21.24    0.92 
   3   0   0   20.23    1.14 
  -4   0   0    2.14    0.16 
  -4   0   0    1.77    0.19 
  -4   0   0    1.85    0.11 
  -4   0   0    1.86    0.18 
   4   0   0    1.88    0.10 
   4   0   0    1.79    0.19 
   4   0   0    2.05    0.18 
   4   0   0    2.08    0.15 
  -5   0   0    8.11    0.30 
  -5   0   0    8.34    0.41 
   5   0   0    7.53    0.30 
   5   0   0    7.73    0.28 
  -6   0   0    1.71    0.14 
  -6   0   0    1.59    0.13 
   6   0   0    1.65    0.11 
  -7   0   0    3.49    0.19 
  -7   0   0    3.14    0.21 
   7   0   0    3.50    0.18 
  -8   0   0    0.32    0.11 
  -8   0   0    0.30    0.09 
   8   0   0    0.36    0.08 
   8   0   0    0.30    0.06 
   8   0   0    0.32    0.07 
  -9   0   0    3.29    0.24 
  -9   0   0    3.28    0.19 
  -9   0   0    3.85    0.22 
  -9   0   0    3.59    0.17 
   9   0   0    3.43    0.18 
   9   0   0    3.42    0.15 
 -10   0   0    1.95    0.19 
 -10   0   0    2.04    0.13 
 -10   0   0    1.91    0.15 
 -11   0   0   -0.03    0.05 
 -12   0   0    4.25    0.16 
 -12   1   0    1.49    0.10 
 -11   1   0    6.54    0.25 
  10  -1   0    0.22    0.05 
 -10   1   0    0.33    0.11 
 -10   1   0    0.21    0.07 
   9  -1   0    6.07    0.28 
   9  -1   0    5.69    0.21 
   9  -1   0    5.25    0.24 
  -9   1   0    5.61    0.30 
  -9   1   0    5.74    0.23 
  -9   1   0    6.09    0.28 
  -9   1   0    5.43    0.24 
   8  -1   0    0.92    0.10 
  -8   1   0    0.79    0.12 
  -8   1   0    0.79    0.12 
   7  -1   0    6.82    0.29 
   7  -1   0    6.88    0.23 
  -7   1   0    7.40    0.32 
  -7   1   0    7.29    0.30 
   6  -1   0   17.14    0.62 
   6  -1   0   16.73    0.57 
  -6   1   0   17.38    0.59 
  -6   1   0   17.46    0.63 
   5  -1   0    4.07    0.17 
   5  -1   0    4.31    0.19 
   5  -1   0    4.63    0.29 
   5  -1   0    4.29    0.31 
  -5   1   0    4.63    0.30 
  -5   1   0    4.32    0.19 
  -5   1   0    4.29    0.27 
   4  -1   0    3.22    0.24 
   4  -1   0    3.69    0.22 
   4  -1   0    3.73    0.23 
   4  -1   0    3.08    0.14 
  -4   1   0    3.77    0.24 
  -4   1   0    3.09    0.20 
  -4   1   0    3.42    0.23 
   3  -1   0   31.27    1.26 
   3  -1   0   33.03    1.39 
   3  -1   0   34.37    1.41 
   3  -1   0   33.38    1.42 
  -3   1   0   31.15    1.40 
  -3   1   0   31.37    1.28 
  -3   1   0   33.03    1.42 
  -3   1   0   33.15    1.24 
  -3   1   0   33.47    1.25 
   2  -1   0    2.08    0.14 
   2  -1   0    2.10    0.14 
   2  -1   0    2.34    0.21 
   2  -1   0    2.50    0.13 
   2  -1   0    2.04    0.13 
   2  -1   0    2.02    0.13 
  -2   1   0    2.19    0.14 
  -2   1   0    2.22    0.12 
  -2   1   0    2.06    0.11 
  -2   1   0    2.11    0.13 
  -2   1   0    2.06    0.18 
  -2   1   0    2.21    0.13 
  -2   1   0    1.88    0.13 
   1  -1   0  199.69    7.03 
   1  -1   0  194.44    7.00 
   1  -1   0  197.26    7.00 
   1  -1   0  194.75    7.96 
   1  -1   0  197.23    8.05 
   1  -1   0  199.86    8.05 
  -1   1   0  190.15    8.03 
  -1   1   0  203.86    7.02 
  -1   1   0  191.06    8.04 
  -1   1   0  168.48    7.96 
  -1   1   0  188.47    6.99 
  -1   1   0  192.99    7.48 
  -1   1   0  198.06    7.03 
   0  -1   0   42.06    1.74 
  -1  -1   0   76.32    3.96 
  -1  -1   0   79.92    3.30 
  -1  -1   0   77.75    2.89 
  -1  -1   0   81.69    3.30 
  -1  -1   0   77.59    3.28 
  -1  -1   0   81.95    2.90 
   1   1   0   77.50    3.96 
   1   1   0   73.05    3.28 
   1   1   0   85.86    2.83 
   1   1   0   79.79    3.31 
   1   1   0   81.36    2.89 
  -2  -1   0   21.22    0.95 
  -2  -1   0   21.48    0.96 
  -2  -1   0   20.38    0.84 
  -2  -1   0   23.64    0.87 
  -2  -1   0   23.25    1.17 
   2   1   0   22.54    0.82 
   2   1   0   22.01    0.86 
   2   1   0   20.70    0.94 
   2   1   0   21.38    0.96 
   2   1   0   23.53    0.94 
  -3  -1   0   76.45    3.39 
  -3  -1   0   88.89    4.10 
  -3  -1   0   78.41    2.96 
   3   1   0   78.89    3.35 
   3   1   0   84.72    3.35 
   3   1   0   75.23    2.88 
   3   1   0   80.16    4.08 
   3   1   0   78.97    2.98 
  -4  -1   0    6.51    0.25 
  -4  -1   0    6.73    0.34 
   4   1   0    7.18    0.40 
   4   1   0    6.33    0.25 
   4   1   0    6.72    0.39 
  -5  -1   0   34.66    1.11 
  -5  -1   0   35.06    1.38 
   5   1   0   36.01    1.58 
   5   1   0   32.94    1.18 
  -6  -1   0   36.93    1.18 
  -6  -1   0   37.20    1.26 
   6   1   0   35.28    1.26 
   6   1   0   36.50    1.27 
  -7  -1   0    0.40    0.10 
  -7  -1   0    0.48    0.09 
   7   1   0    0.33    0.05 
  -8  -1   0    1.31    0.15 
  -8  -1   0    1.15    0.10 
  -8  -1   0    1.19    0.13 
   8   1   0    1.30    0.12 
  -9  -1   0   14.89    0.48 
  -9  -1   0   14.24    0.59 
  -9  -1   0   14.57    0.55 
  -9  -1   0   14.43    0.50 
 -10  -1   0    0.04    0.08 
 -10  -1   0    0.08    0.05 
 -10  -1   0   -0.02    0.06 
  10   1   0    0.09    0.04 
 -11  -1   0    3.78    0.17 
 -12   2   0    3.31    0.15 
  11  -2   0    1.02    0.08 
 -11   2   0    0.93    0.09 
 -11   2   0    0.94    0.13 
  10  -2   0    9.54    0.33 
 -10   2   0    9.47    0.35 
 -10   2   0    9.73    0.43 
   9  -2   0    0.82    0.09 
   9  -2   0    0.83    0.07 
   9  -2   0    0.97    0.12 
  -9   2   0    0.64    0.09 
  -9   2   0    0.85    0.12 
  -9   2   0    0.95    0.14 
   8  -2   0   11.79    0.39 
   8  -2   0   12.56    0.47 
  -8   2   0   12.23    0.49 
  -8   2   0   11.62    0.46 
   7  -2   0   76.65    2.67 
   7  -2   0   77.12    2.46 
  -7   2   0   80.77    2.49 
  -7   2   0   80.94    2.64 
   6  -2   0    0.56    0.07 
   6  -2   0    0.52    0.07 
  -6   2   0    0.63    0.08 
  -6   2   0    0.73    0.10 
   5  -2   0   21.74    0.76 
   5  -2   0   23.08    1.00 
   5  -2   0   22.79    1.00 
   5  -2   0   21.46    0.94 
   5  -2   0   21.93    0.70 
  -5   2   0   22.32    1.01 
  -5   2   0   21.56    0.72 
  -5   2   0   20.10    0.89 
   4  -2   0   34.37    1.52 
   4  -2   0   36.35    1.19 
   4  -2   0   35.76    1.50 
   4  -2   0   34.00    1.53 
   4  -2   0   34.65    1.38 
  -4   2   0   34.36    1.34 
  -4   2   0   32.30    1.38 
  -4   2   0   35.10    1.34 
  -4   2   0   38.07    1.53 
   3  -2   0   34.44    1.35 
   3  -2   0   34.41    1.50 
   3  -2   0   34.04    1.51 
   3  -2   0   33.27    1.48 
   3  -2   0   40.15    1.88 
  -3   2   0   34.79    1.50 
  -3   2   0   34.93    1.32 
  -3   2   0   34.15    1.48 
  -3   2   0   33.70    1.83 
  -3   2   0   36.21    1.32 
  -3   2   0   38.26    1.51 
  -3   2   0   33.86    1.39 
   2  -2   0   44.86    1.57 
   2  -2   0   43.25    1.79 
   2  -2   0   42.00    1.76 
   2  -2   0   41.86    1.58 
   2  -2   0   41.97    2.16 
   2  -2   0   42.29    1.79 
  -2   2   0   40.62    2.16 
  -2   2   0   42.11    1.76 
  -2   2   0   43.29    1.56 
  -2   2   0   43.20    1.56 
  -2   2   0   44.20    1.78 
  -2   2   0   41.17    1.78 
  -2   2   0   41.34    1.67 
   1  -2   0  251.37   12.49 
   1  -2   0  245.96   12.45 
   1  -2   0  256.87    9.11 
  -1   2   0  248.72    9.72 
  -1   2   0  260.34    9.36 
  -1   2   0  243.47   12.45 
  -1   2   0  252.26    9.09 
   0  -2   0   99.86    3.64 
   0  -2   0   97.83    4.15 
   0  -2   0  107.97    3.60 
   0   2   0  104.95    3.74 
   0   2   0  101.66    4.99 
   0   2   0  106.40    3.60 
   0   2   0   90.91    4.18 
   0   2   0   93.72    4.15 
   0   2   0  102.92    3.91 
  -1  -2   0  733.85   35.09 
  -1  -2   0  741.33   25.64 
  -1  -2   0  684.90   29.27 
  -1  -2   0  698.32   29.29 
  -1  -2   0  693.81   25.60 
  -1  -2   0  681.34   29.10 
   1   2   0  718.14   35.08 
   1   2   0  745.03   25.13 
   1   2   0  757.27   25.61 
   1   2   0  632.70   29.27 
   1   2   0  695.05   27.28 
   1   2   0  697.33   29.09 
  -2  -2   0   80.43    3.05 
  -2  -2   0   84.39    4.20 
  -2  -2   0   83.28    3.08 
  -2  -2   0   84.65    3.49 
   2   2   0   84.48    3.06 
   2   2   0   84.24    4.20 
   2   2   0   85.54    3.48 
   2   2   0   87.08    2.99 
   2   2   0   76.24    3.50 
  -3  -2   0   24.40    1.38 
  -3  -2   0   25.89    0.99 
   3   2   0   23.78    1.38 
   3   2   0   26.78    1.15 
   3   2   0   26.43    1.15 
  -4  -2   0    1.50    0.11 
  -4  -2   0    1.55    0.15 
   4   2   0    1.67    0.10 
   4   2   0    1.72    0.20 
   4   2   0    1.59    0.08 
  -5  -2   0   14.86    0.49 
   5   2   0   14.49    0.75 
   5   2   0   12.22    0.51 
   5   2   0   14.72    0.50 
  -6  -2   0    1.47    0.14 
  -6  -2   0    1.08    0.11 
  -7  -2   0    0.11    0.07 
  -7  -2   0   -0.04    0.09 
  -8  -2   0   17.37    0.62 
  -8  -2   0   18.05    0.56 
  -8  -2   0   16.67    0.67 
   8   2   0   16.54    0.60 
   8   2   0   17.00    0.53 
  -9  -2   0    3.39    0.17 
  -9  -2   0    3.87    0.24 
   9   2   0    3.55    0.14 
 -10  -2   0    1.62    0.13 
 -10  -2   0    1.86    0.12 
 -11  -2   0    0.70    0.07 
 -11  -2   0    0.65    0.06 
 -12   3   0    3.89    0.16 
  11  -3   0    3.16    0.14 
 -11   3   0    3.13    0.16 
 -11   3   0    3.23    0.22 
  10  -3   0    0.79    0.11 
  10  -3   0    0.84    0.08 
 -10   3   0    0.64    0.13 
 -10   3   0    0.80    0.09 
   9  -3   0    1.58    0.15 
   9  -3   0    1.78    0.13 
   9  -3   0    1.74    0.12 
  -9   3   0    1.93    0.14 
  -9   3   0    1.58    0.23 
  -9   3   0    1.78    0.18 
   8  -3   0   12.50    0.44 
   8  -3   0   12.54    0.48 
  -8   3   0   12.25    0.60 
  -8   3   0   11.37    0.49 
   7  -3   0    3.06    0.16 
   7  -3   0    3.01    0.15 
  -7   3   0    2.99    0.18 
  -7   3   0    3.19    0.24 
   6  -3   0   10.35    0.54 
   6  -3   0    9.89    0.38 
   6  -3   0   10.15    0.35 
  -6   3   0    9.45    0.36 
  -6   3   0    9.71    0.38 
   5  -3   0    4.63    0.18 
   5  -3   0    4.67    0.20 
   5  -3   0    4.76    0.32 
   5  -3   0    4.74    0.28 
   4  -3   0   18.50    0.82 
   4  -3   0   17.42    0.76 
   4  -3   0   16.60    0.79 
  -4   3   0   17.45    0.71 
  -4   3   0   17.71    0.72 
  -4   3   0   19.12    0.72 
  -4   3   0   19.18    0.80 
  -4   3   0   16.74    0.74 
   3  -3   0    8.09    0.49 
   3  -3   0    7.73    0.49 
   3  -3   0    7.97    0.34 
   3  -3   0    7.65    0.38 
   3  -3   0    7.65    0.37 
   3  -3   0    7.30    0.35 
  -3   3   0    7.38    0.35 
  -3   3   0    7.96    0.34 
  -3   3   0    7.78    0.32 
  -3   3   0    7.54    0.49 
  -3   3   0    8.26    0.34 
  -3   3   0    7.76    0.35 
  -3   3   0    7.23    0.36 
  -3   3   0    7.57    0.36 
   2  -3   0    1.13    0.16 
   2  -3   0    1.06    0.09 
   2  -3   0    1.21    0.09 
   2  -3   0    1.21    0.15 
   2  -3   0    1.29    0.10 
   2  -3   0    1.05    0.13 
   2  -3   0    1.23    0.10 
  -2   3   0    1.07    0.12 
  -2   3   0    1.24    0.12 
  -2   3   0    1.12    0.09 
  -2   3   0    1.18    0.13 
  -2   3   0    1.04    0.16 
   1  -3   0    1.22    0.07 
   1  -3   0    1.22    0.10 
   1  -3   0    1.37    0.10 
  -1   3   0    1.16    0.12 
  -1   3   0    1.18    0.14 
  -1   3   0    1.27    0.10 
  -1   3   0    1.41    0.11 
   0  -3   0    0.34    0.04 
   0  -3   0    0.36    0.06 
   0   3   0    0.45    0.09 
   0   3   0    0.26    0.06 
   0   3   0    0.52    0.09 
   0   3   0    0.38    0.08 
  -1  -3   0   39.03    1.44 
  -1  -3   0   40.39    1.97 
  -1  -3   0   38.24    1.45 
   1   3   0   39.83    1.55 
   1   3   0   39.43    1.49 
   1   3   0   36.64    1.66 
   1   3   0   38.48    1.43 
   1   3   0   38.65    1.42 
   1   3   0   38.43    1.98 
   1   3   0   40.22    1.66 
  -2  -3   0   59.29    2.95 
  -2  -3   0   58.96    2.14 
   2   3   0   56.93    2.47 
   2   3   0   57.56    2.10 
   2   3   0   55.28    1.91 
   2   3   0   60.78    2.46 
   2   3   0   56.42    2.95 
  -3  -3   0   73.54    3.90 
  -3  -3   0   77.75    2.83 
  -3  -3   0   76.53    2.37 
   3   3   0   74.87    3.25 
   3   3   0   77.44    3.24 
   3   3   0   77.49    2.51 
  -4  -3   0    2.58    0.14 
  -4  -3   0    2.57    0.20 
   4   3   0    2.69    0.25 
  -5  -3   0   11.28    0.41 
   5   3   0   11.30    0.35 
  -6  -3   0    2.28    0.16 
  -6  -3   0    2.49    0.18 
   6   3   0    2.44    0.11 
  -7  -3   0    7.64    0.33 
  -7  -3   0    7.10    0.35 
   7   3   0    7.68    0.26 
   7   3   0    7.78    0.30 
  -8  -3   0   11.00    0.43 
  -8  -3   0   10.28    0.46 
  -8  -3   0   10.96    0.38 
   8   3   0   10.87    0.33 
   8   3   0   10.52    0.40 
  -9  -3   0    1.00    0.09 
  -9  -3   0    1.05    0.14 
 -10  -3   0    2.18    0.12 
 -11  -3   0    0.56    0.06 
  12  -4   0    0.01    0.04 
 -12   4   0   -0.04    0.06 
 -12   4   0   -0.06    0.04 
  11  -4   0    0.38    0.06 
 -11   4   0    0.42    0.06 
 -11   4   0    0.55    0.12 
 -11   4   0    0.25    0.08 
  10  -4   0    0.84    0.10 
  10  -4   0    0.89    0.12 
  10  -4   0    0.92    0.08 
 -10   4   0    0.84    0.09 
 -10   4   0    0.90    0.11 
 -10   4   0    1.05    0.14 
   9  -4   0    0.25    0.05 
   9  -4   0    0.28    0.08 
   9  -4   0    0.40    0.09 
  -9   4   0    0.18    0.10 
  -9   4   0    0.48    0.15 
  -9   4   0    0.25    0.08 
   8  -4   0   19.00    0.64 
   8  -4   0   17.85    0.68 
  -8   4   0   18.58    0.69 
  -8   4   0   18.59    0.84 
   7  -4   0   36.72    1.27 
   7  -4   0   36.31    1.17 
  -7   4   0   36.61    1.26 
  -7   4   0   37.01    1.48 
   6  -4   0   10.26    0.38 
   6  -4   0   10.32    0.35 
   6  -4   0   10.45    0.55 
  -6   4   0   10.02    0.47 
  -6   4   0    9.18    0.40 
   5  -4   0   18.55    0.64 
   5  -4   0   17.51    0.79 
   5  -4   0   17.66    0.58 
  -5   4   0   18.20    0.75 
   4  -4   0    0.99    0.06 
   4  -4   0    1.01    0.06 
   4  -4   0    0.96    0.16 
   4  -4   0    1.12    0.19 
   4  -4   0    0.94    0.13 
  -4   4   0    0.99    0.12 
  -4   4   0    1.06    0.19 
  -4   4   0    1.12    0.13 
   3  -4   0   27.37    1.01 
   3  -4   0   25.96    1.39 
   3  -4   0   27.34    1.40 
   3  -4   0   27.27    1.04 
   3  -4   0   25.31    1.14 
  -3   4   0   23.94    1.08 
  -3   4   0   28.30    1.04 
  -3   4   0   27.79    1.03 
  -3   4   0   25.64    1.40 
   2  -4   0    0.21    0.04 
   2  -4   0    0.24    0.05 
   2  -4   0    0.25    0.07 
   2  -4   0    0.26    0.07 
   2  -4   0    0.22    0.06 
  -2   4   0    0.18    0.07 
  -2   4   0    0.28    0.07 
  -2   4   0    0.12    0.07 
  -2   4   0    0.19    0.06 
   1  -4   0    2.19    0.12 
  -1   4   0    2.36    0.16 
  -1   4   0    2.17    0.15 
  -1   4   0    2.09    0.17 
  -1   4   0    2.06    0.18 
   0  -4   0  129.73    5.68 
   0  -4   0  127.32    4.98 
   0  -4   0  140.99    4.98 
   0   4   0  142.88    5.68 
   0   4   0  142.42    4.49 
   0   4   0  139.55    5.74 
   0   4   0  133.67    5.35 
   0   4   0  144.85    5.13 
  -1  -4   0    7.42    0.31 
  -1  -4   0    7.41    0.42 
   1   4   0    6.96    0.43 
   1   4   0    7.92    0.36 
   1   4   0    7.41    0.33 
   1   4   0    7.33    0.29 
   1   4   0    7.40    0.39 
   1   4   0    8.15    0.38 
   1   4   0    7.30    0.36 
  -2  -4   0   61.57    2.26 
   2   4   0   63.95    2.62 
   2   4   0   58.22    2.23 
   2   4   0   59.65    2.02 
   2   4   0   62.27    2.60 
  -3  -4   0    1.75    0.15 
  -3  -4   0    1.58    0.10 
   3   4   0    1.55    0.11 
   3   4   0    1.57    0.19 
  -4  -4   0    3.68    0.17 
   4   4   0    3.49    0.30 
   4   4   0    3.61    0.13 
  -5  -4   0    0.13    0.06 
   5   4   0    0.05    0.03 
  -6  -4   0    7.59    0.34 
  -6  -4   0    7.11    0.30 
   6   4   0    7.29    0.23 
  -7  -4   0   14.41    0.47 
  -7  -4   0   14.38    0.53 
  -7  -4   0   14.36    0.57 
   7   4   0   13.72    0.51 
  -8  -4   0    0.55    0.12 
  -8  -4   0    0.57    0.10 
  -8  -4   0    0.54    0.08 
   8   4   0    0.56    0.08 
  -9  -4   0   10.87    0.37 
 -10  -4   0    0.12    0.05 
  12  -5   0    6.51    0.23 
  11  -5   0    7.95    0.28 
 -11   5   0    7.65    0.28 
 -11   5   0    8.34    0.37 
 -11   5   0    7.96    0.32 
  10  -5   0    4.25    0.18 
  10  -5   0    4.49    0.24 
  10  -5   0    4.64    0.19 
  10  -5   0    4.05    0.21 
  10  -5   0    4.17    0.22 
  10  -5   0    4.29    0.17 
 -10   5   0    4.35    0.18 
 -10   5   0    4.54    0.19 
 -10   5   0    4.65    0.22 
 -10   5   0    4.43    0.26 
   9  -5   0   18.58    0.67 
  -9   5   0   17.22    0.64 
  -9   5   0   16.52    0.83 
  -9   5   0   17.01    0.67 
  -9   5   0   18.18    0.61 
   8  -5   0   34.75    1.11 
   8  -5   0   32.74    1.20 
  -8   5   0   35.09    1.42 
  -8   5   0   34.35    1.20 
  -8   5   0   34.24    1.20 
   7  -5   0   10.21    0.37 
   7  -5   0   10.51    0.40 
  -7   5   0    9.61    0.40 
  -7   5   0   10.02    0.38 
  -7   5   0   10.70    0.51 
   6  -5   0   -0.01    0.04 
   6  -5   0    0.05    0.05 
  -6   5   0    0.06    0.06 
  -6   5   0    0.02    0.09 
  -6   5   0    0.10    0.03 
   5  -5   0   76.55    2.33 
   5  -5   0   76.21    2.85 
  -5   5   0   76.48    2.98 
  -5   5   0   75.54    2.32 
  -5   5   0   71.79    2.85 
  -5   5   0   73.48    2.56 
   4  -5   0   10.66    0.65 
   4  -5   0   10.77    0.65 
   4  -5   0   10.51    0.35 
   4  -5   0   10.60    0.50 
  -4   5   0   11.48    0.48 
  -4   5   0   10.70    0.47 
  -4   5   0   10.64    0.50 
  -4   5   0   10.12    0.65 
   3  -5   0   13.33    0.75 
   3  -5   0   14.10    0.57 
   3  -5   0   13.09    0.74 
  -3   5   0   13.91    0.57 
  -3   5   0   12.75    0.75 
  -3   5   0   13.93    0.56 
  -3   5   0   13.48    0.61 
   2  -5   0   34.12    1.39 
   2  -5   0   38.83    1.41 
   2  -5   0   38.78    1.89 
   2  -5   0   38.21    1.89 
  -2   5   0   36.50    1.53 
  -2   5   0   40.05    1.46 
  -2   5   0   39.84    1.45 
  -2   5   0   37.33    1.91 
  -2   5   0   36.29    1.26 
   1  -5   0    0.44    0.05 
  -1   5   0    0.45    0.10 
  -1   5   0    0.31    0.09 
  -1   5   0    0.41    0.09 
  -1   5   0    0.56    0.08 
  -1   5   0    0.38    0.06 
   0  -5   0    2.33    0.12 
   0  -5   0    1.99    0.11 
   0   5   0    2.31    0.18 
   0   5   0    2.65    0.14 
   0   5   0    2.60    0.17 
   0   5   0    2.57    0.20 
   0   5   0    2.75    0.19 
  -1  -5   0  121.22    4.31 
   1   5   0  111.34    4.63 
   1   5   0  118.03    4.98 
   1   5   0  118.04    3.88 
   1   5   0  122.95    4.94 
  -2  -5   0   24.81    0.97 
  -2  -5   0   24.13    0.80 
   2   5   0   25.71    0.82 
   2   5   0   24.75    1.15 
   2   5   0   26.29    1.17 
   2   5   0   25.11    0.87 
  -3  -5   0    8.48    0.30 
   3   5   0    8.20    0.49 
   3   5   0    8.54    0.35 
  -4  -5   0    2.69    0.14 
  -5  -5   0   21.52    0.73 
  -6  -5   0   30.76    1.00 
   6   5   0   29.36    1.01 
  -7  -5   0    3.34    0.20 
  -7  -5   0    3.35    0.17 
   7   5   0    3.32    0.17 
  -8  -5   0    3.04    0.16 
   8   5   0    3.01    0.16 
  -9  -5   0    4.87    0.19 
 -10  -5   0   -0.01    0.04 
 -13   6   0    3.29    0.15 
  12  -6   0    0.04    0.04 
 -12   6   0    0.01    0.06 
  11  -6   0    0.01    0.05 
  11  -6   0    0.01    0.04 
 -11   6   0    0.02    0.07 
 -11   6   0   -0.01    0.08 
  10  -6   0    1.71    0.11 
  10  -6   0    1.72    0.15 
  10  -6   0    1.83    0.13 
  10  -6   0    1.71    0.11 
  10  -6   0    1.78    0.14 
 -10   6   0    2.22    0.19 
 -10   6   0    1.75    0.11 
 -10   6   0    1.82    0.14 
   9  -6   0    2.63    0.16 
   9  -6   0    2.71    0.17 
  -9   6   0    2.97    0.28 
  -9   6   0    2.24    0.19 
  -9   6   0    2.35    0.17 
   8  -6   0   26.76    0.93 
   8  -6   0   25.80    0.85 
  -8   6   0   24.59    1.11 
  -8   6   0   25.93    0.92 
   7  -6   0    8.08    0.30 
   7  -6   0    8.50    0.33 
  -7   6   0    7.81    0.34 
  -7   6   0    8.28    0.44 
  -7   6   0    7.90    0.43 
  -7   6   0    7.91    0.29 
   6  -6   0   91.34    2.82 
   6  -6   0   92.47    3.06 
  -6   6   0   89.63    2.57 
  -6   6   0   89.50    2.80 
  -6   6   0   94.03    2.81 
  -6   6   0   89.20    3.47 
  -6   6   0   91.02    3.46 
  -6   6   0   88.99    3.00 
   5  -6   0  114.04    3.56 
   5  -6   0  115.36    4.30 
  -5   6   0  122.66    4.55 
  -5   6   0  116.54    3.54 
  -5   6   0  113.26    4.35 
  -5   6   0  112.10    4.33 
  -5   6   0  113.03    3.54 
   4  -6   0   45.14    1.40 
   4  -6   0   44.46    1.73 
  -4   6   0   42.14    1.73 
  -4   6   0   47.52    1.84 
  -4   6   0   45.11    1.74 
   3  -6   0    4.70    0.25 
  -3   6   0    4.82    0.30 
  -3   6   0    4.98    0.27 
  -3   6   0    5.02    0.26 
  -3   6   0    4.55    0.21 
   2  -6   0    0.78    0.08 
  -2   6   0    0.70    0.11 
  -2   6   0    0.94    0.11 
  -2   6   0    1.00    0.09 
  -2   6   0    0.78    0.13 
  -1   6   0    3.03    0.21 
  -1   6   0    2.75    0.16 
  -1   6   0    3.03    0.25 
  -1   6   0    3.27    0.23 
   0  -6   0   13.64    0.53 
   0   6   0   13.84    0.65 
   0   6   0   14.06    0.69 
   0   6   0   14.02    0.51 
   0   6   0   14.19    0.62 
  -1  -6   0   49.27    1.86 
   1   6   0   51.55    1.61 
   1   6   0   48.91    1.69 
   1   6   0   52.81    2.20 
   1   6   0   48.16    2.04 
  -2  -6   0   13.36    0.45 
   2   6   0   13.58    0.51 
   2   6   0   13.88    0.71 
  -3  -6   0    0.54    0.07 
   3   6   0    0.52    0.08 
   3   6   0    0.42    0.09 
  -4  -6   0    0.73    0.09 
  -5  -6   0    6.66    0.28 
   5   6   0    7.04    0.28 
  -6  -6   0    4.37    0.22 
  -6  -6   0    3.59    0.18 
   6   6   0    4.11    0.14 
   6   6   0    3.95    0.20 
  -7  -6   0    9.97    0.35 
   7   6   0   10.04    0.38 
  -8  -6   0    9.71    0.34 
  -9  -6   0    0.06    0.05 
 -13   7   0    0.13    0.05 
  12  -7   0    0.41    0.06 
 -12   7   0    0.48    0.07 
  11  -7   0    8.54    0.29 
  11  -7   0    8.13    0.30 
  11  -7   0    8.01    0.28 
  11  -7   0    8.71    0.34 
 -11   7   0    8.09    0.32 
 -11   7   0    8.32    0.37 
  10  -7   0    0.31    0.06 
  10  -7   0    0.13    0.07 
  10  -7   0    0.28    0.09 
 -10   7   0    0.21    0.09 
 -10   7   0    0.21    0.06 
 -10   7   0    0.22    0.08 
   9  -7   0    6.44    0.29 
   9  -7   0    6.34    0.22 
   9  -7   0    6.55    0.27 
  -9   7   0    5.85    0.28 
  -9   7   0    5.62    0.41 
  -9   7   0    5.93    0.23 
  -9   7   0    5.75    0.30 
  -9   7   0    6.20    0.26 
   8  -7   0    5.00    0.24 
   8  -7   0    5.04    0.22 
  -8   7   0    5.09    0.19 
  -8   7   0    4.84    0.19 
  -8   7   0    4.69    0.35 
  -8   7   0    5.06    0.25 
  -8   7   0    5.04    0.19 
   7  -7   0   27.06    0.88 
   7  -7   0   26.51    0.95 
  -7   7   0   26.82    1.13 
  -7   7   0   26.71    0.94 
  -7   7   0   27.39    1.14 
  -7   7   0   26.82    0.85 
  -7   7   0   27.56    0.85 
   6  -7   0   79.43    2.43 
   6  -7   0   79.36    2.64 
  -6   7   0   75.75    3.01 
  -6   7   0   80.06    2.41 
  -6   7   0   78.93    2.40 
  -6   7   0   79.52    3.00 
  -6   7   0   74.08    2.59 
   5  -7   0   47.63    1.45 
  -5   7   0   45.73    1.81 
  -5   7   0   48.46    1.93 
  -5   7   0   43.89    1.82 
   4  -7   0    0.15    0.03 
   4  -7   0    0.19    0.08 
  -4   7   0    0.05    0.09 
  -4   7   0    0.13    0.09 
  -4   7   0    0.02    0.08 
   3  -7   0   21.14    0.85 
  -3   7   0   22.08    0.90 
  -3   7   0   21.46    0.76 
  -3   7   0   22.52    0.96 
  -3   7   0   20.77    0.88 
  -2   7   0    0.09    0.12 
  -2   7   0    0.14    0.07 
  -2   7   0    0.18    0.10 
  -2   7   0    0.24    0.09 
  -1   7   0    5.43    0.25 
  -1   7   0    5.33    0.37 
  -1   7   0    5.53    0.32 
  -1   7   0    5.75    0.35 
   0   7   0   14.31    0.54 
   0   7   0   14.11    0.49 
   0   7   0   14.18    0.65 
   0   7   0   15.25    0.70 
   0   7   0   13.96    0.73 
  -1  -7   0    0.20    0.06 
   1   7   0    0.27    0.08 
   1   7   0    0.25    0.12 
   1   7   0    0.34    0.06 
   1   7   0    0.34    0.08 
   2   7   0   11.11    0.41 
   2   7   0   10.84    0.45 
   3   7   0   -0.02    0.06 
   3   7   0    0.04    0.07 
  -4  -7   0    2.93    0.15 
   4   7   0    2.79    0.16 
  -5  -7   0    0.53    0.09 
   5   7   0    0.48    0.08 
   5   7   0    0.49    0.05 
  -6  -7   0   32.23    1.06 
   6   7   0   33.00    0.88 
   6   7   0   31.52    1.09 
  -7  -7   0   19.97    0.63 
   7   7   0   20.33    0.69 
   7   7   0   19.45    0.55 
  -8  -7   0   -0.03    0.05 
  -9  -7   0    3.43    0.13 
 -13   8   0    5.67    0.21 
  12  -8   0    0.90    0.08 
  12  -8   0    0.96    0.08 
 -12   8   0    1.08    0.10 
  11  -8   0   -0.07    0.05 
  11  -8   0    0.06    0.05 
 -11   8   0    0.18    0.08 
 -11   8   0    0.03    0.06 
  10  -8   0    0.79    0.11 
  10  -8   0    0.57    0.06 
  10  -8   0    0.49    0.09 
 -10   8   0    0.81    0.09 
 -10   8   0    0.72    0.11 
   9  -8   0    7.64    0.28 
   9  -8   0    8.48    0.36 
   9  -8   0    8.38    0.32 
  -9   8   0    8.23    0.31 
  -9   8   0    7.77    0.36 
  -9   8   0    8.21    0.34 
   8  -8   0    0.79    0.10 
   8  -8   0    1.07    0.10 
  -8   8   0    0.85    0.17 
  -8   8   0    1.03    0.12 
   7  -8   0   13.34    0.47 
   7  -8   0   13.40    0.51 
  -7   8   0   13.68    0.65 
  -7   8   0   13.47    0.51 
  -7   8   0   14.22    0.67 
   6  -8   0    3.51    0.17 
   6  -8   0    3.34    0.15 
  -6   8   0    2.55    0.23 
  -6   8   0    3.17    0.26 
   5  -8   0   10.09    0.33 
  -5   8   0    9.66    0.53 
  -5   8   0    9.60    0.48 
  -5   8   0    9.62    0.49 
  -4   8   0   11.34    0.57 
  -4   8   0   10.04    0.51 
  -4   8   0   10.53    0.50 
   3  -8   0    2.73    0.17 
  -3   8   0    3.20    0.18 
  -3   8   0    2.90    0.22 
  -3   8   0    3.06    0.26 
  -3   8   0    2.70    0.24 
  -2   8   0   44.73    1.83 
  -2   8   0   46.54    1.59 
  -2   8   0   48.65    1.95 
  -1   8   0    4.63    0.31 
  -1   8   0    4.51    0.23 
  -1   8   0    5.02    0.34 
   0   8   0    1.71    0.22 
   0   8   0    1.92    0.13 
   0   8   0    1.87    0.15 
   0   8   0    1.99    0.22 
   0   8   0    1.75    0.11 
   1   8   0    7.94    0.32 
   1   8   0    7.95    0.36 
   2   8   0    2.41    0.16 
   2   8   0    2.58    0.19 
   3   8   0   12.10    0.44 
   3   8   0   11.64    0.50 
   3   8   0   11.82    0.45 
   4   8   0    2.53    0.10 
   4   8   0    2.51    0.15 
   5   8   0    0.24    0.07 
   5   8   0    0.17    0.04 
   6   8   0    5.48    0.24 
   6   8   0    5.32    0.17 
  -7  -8   0    0.23    0.06 
   7   8   0    0.39    0.07 
   7   8   0    0.30    0.04 
  -8  -8   0    3.42    0.14 
  12  -9   0    4.86    0.18 
  12  -9   0    4.55    0.18 
 -12   9   0    4.82    0.19 
  11  -9   0    2.20    0.12 
  11  -9   0    1.94    0.11 
 -11   9   0    1.79    0.12 
  10  -9   0    7.72    0.32 
  10  -9   0    7.94    0.27 
 -10   9   0    7.71    0.33 
 -10   9   0    7.81    0.30 
   9  -9   0    2.54    0.17 
   9  -9   0    2.57    0.13 
   9  -9   0    2.49    0.15 
  -9   9   0    2.51    0.17 
  -9   9   0    2.41    0.14 
   8  -9   0    4.45    0.20 
   8  -9   0    4.41    0.23 
  -8   9   0    4.37    0.35 
  -8   9   0    4.64    0.19 
   7  -9   0    8.38    0.32 
   7  -9   0    9.15    0.36 
  -7   9   0    9.35    0.50 
   6  -9   0    1.47    0.11 
   6  -9   0    1.36    0.09 
  -6   9   0    1.02    0.16 
  -6   9   0    1.01    0.18 
  -5   9   0   23.85    1.02 
  -5   9   0   23.31    1.00 
  -4   9   0    2.75    0.18 
  -4   9   0    2.46    0.22 
  -4   9   0    2.61    0.25 
  -3   9   0    9.02    0.48 
  -3   9   0    8.79    0.34 
  -3   9   0    9.25    0.38 
  -3   9   0    9.06    0.46 
  -2   9   0    3.79    0.21 
  -2   9   0    3.27    0.17 
  -2   9   0    3.30    0.27 
  -1   9   0   10.60    0.40 
  -1   9   0   10.08    0.44 
  -1   9   0   10.98    0.55 
   0   9   0   18.41    0.64 
   0   9   0   17.82    0.70 
   1   9   0    0.93    0.11 
   1   9   0    0.85    0.13 
   2   9   0    1.53    0.15 
   2   9   0    1.74    0.19 
   2   9   0    1.21    0.12 
   3   9   0   31.95    1.06 
   3   9   0   30.41    0.97 
   3   9   0   30.32    1.04 
   3   9   0   30.31    0.83 
   4   9   0    0.81    0.10 
   4   9   0    0.90    0.06 
   5   9   0    3.99    0.14 
   5   9   0    3.81    0.19 
   6   9   0    0.20    0.04 
   6   9   0    0.16    0.06 
  -7  -9   0    9.00    0.30 
   7   9   0    9.14    0.26 
  12 -10   0    4.00    0.15 
 -12  10   0    3.81    0.15 
  11 -10   0    1.00    0.09 
 -11  10   0    1.08    0.09 
 -11  10   0    1.09    0.10 
  10 -10   0    1.05    0.09 
 -10  10   0    0.97    0.09 
 -10  10   0    0.99    0.10 
   9 -10   0    0.05    0.04 
   9 -10   0   -0.04    0.07 
   9 -10   0    0.06    0.06 
  -9  10   0    0.03    0.05 
  -9  10   0    0.06    0.07 
  -9  10   0    0.06    0.05 
   8 -10   0    8.45    0.35 
   8 -10   0    8.69    0.32 
  -8  10   0    8.82    0.35 
  -8  10   0    8.15    0.26 
  -8  10   0    8.21    0.29 
   7 -10   0    1.01    0.09 
  -7  10   0    1.17    0.11 
  -7  10   0    0.99    0.20 
  -6  10   0   19.05    0.88 
  -5  10   0    0.96    0.19 
  -4  10   0    6.40    0.42 
  -4  10   0    6.99    0.32 
  -3  10   0    0.42    0.08 
  -3  10   0    0.61    0.12 
  -2  10   0    0.46    0.11 
  -2  10   0    0.50    0.09 
  -1  10   0    0.85    0.10 
  -1  10   0    1.00    0.14 
   0  10   0    0.70    0.13 
   0  10   0    0.55    0.10 
   1  10   0   12.83    0.55 
   1  10   0   12.61    0.49 
   1  10   0   12.76    0.47 
   1  10   0   12.39    0.43 
   2  10   0    8.92    0.26 
   2  10   0    9.25    0.33 
   2  10   0    9.20    0.44 
   2  10   0    9.36    0.33 
   2  10   0    9.33    0.36 
   2  10   0    9.61    0.39 
   3  10   0    0.11    0.03 
   3  10   0    0.19    0.07 
   3  10   0    0.17    0.03 
   3  10   0    0.14    0.08 
   3  10   0    0.26    0.07 
   4  10   0    0.98    0.10 
   4  10   0    0.93    0.07 
   5  10   0    0.90    0.09 
   5  10   0    0.84    0.06 
   6  10   0    5.26    0.22 
   6  10   0    5.58    0.17 
  12 -11   0    3.00    0.13 
  11 -11   0    0.00    0.04 
 -11  11   0    0.08    0.06 
  10 -11   0    4.09    0.17 
 -10  11   0    4.04    0.21 
   9 -11   0    4.24    0.17 
   9 -11   0    4.04    0.19 
  -9  11   0    4.26    0.22 
  -9  11   0    4.11    0.16 
   8 -11   0    0.35    0.07 
  -8  11   0    0.30    0.08 
  -8  11   0    0.33    0.07 
  -8  11   0    0.31    0.05 
  -7  11   0    3.83    0.38 
  -7  11   0    4.40    0.16 
  -7  11   0    4.04    0.20 
  -7  11   0    4.22    0.22 
  -6  11   0    1.97    0.26 
  -6  11   0    1.95    0.14 
  -5  11   0    4.94    0.39 
  -5  11   0    5.42    0.23 
  -4  11   0   21.55    0.83 
  -4  11   0   22.49    0.78 
  -3  11   0    2.48    0.17 
  -3  11   0    2.66    0.21 
  -2  11   0    1.81    0.12 
  -2  11   0    1.62    0.15 
  -2  11   0    2.01    0.19 
  -2  11   0    1.70    0.14 
  -1  11   0    6.02    0.33 
  -1  11   0    5.73    0.25 
  -1  11   0    5.83    0.28 
  -1  11   0    5.84    0.24 
  -1  11   0    5.54    0.26 
   0  11   0   39.44    1.34 
   0  11   0   40.99    1.44 
   0  11   0   38.18    1.33 
   0  11   0   40.22    1.34 
   0  11   0   40.07    1.23 
   1  11   0   -0.05    0.07 
   1  11   0    0.01    0.06 
   1  11   0    0.10    0.10 
   1  11   0    0.00    0.08 
   1  11   0    0.04    0.06 
   2  11   0    2.92    0.10 
   2  11   0    3.35    0.18 
   2  11   0    2.66    0.19 
   2  11   0    3.07    0.17 
   2  11   0    2.91    0.16 
   3  11   0    0.94    0.06 
   3  11   0    0.96    0.10 
   3  11   0    0.81    0.12 
   4  11   0    4.92    0.16 
   4  11   0    5.09    0.23 
   5  11   0    0.23    0.06 
   5  11   0    0.17    0.03 
   6  11   0    0.43    0.04 
  12 -12   0    0.61    0.05 
  11 -12   0    4.97    0.18 
 -11  12   0    5.24    0.23 
  10 -12   0    0.20    0.05 
 -10  12   0    0.20    0.05 
 -10  12   0    0.20    0.07 
  -9  12   0    0.09    0.05 
  -9  12   0    0.06    0.07 
  -8  12   0    5.81    0.24 
  -8  12   0    5.43    0.26 
  -8  12   0    5.52    0.19 
  -7  12   0    0.35    0.07 
  -7  12   0    0.11    0.08 
  -7  12   0    0.24    0.05 
  -6  12   0    0.07    0.07 
  -6  12   0    0.10    0.04 
  -6  12   0    0.01    0.08 
  -5  12   0   16.05    0.59 
  -5  12   0   16.01    0.57 
  -4  12   0    4.97    0.25 
  -4  12   0    5.21    0.22 
  -4  12   0    5.14    0.23 
  -4  12   0    5.67    0.32 
  -4  12   0    5.53    0.25 
  -3  12   0   12.24    0.53 
  -3  12   0   12.22    0.46 
  -3  12   0   11.89    0.44 
  -3  12   0   11.52    0.41 
  -3  12   0   11.26    0.46 
  -3  12   0   11.48    0.45 
  -2  12   0    1.90    0.14 
  -2  12   0    1.84    0.16 
  -2  12   0    2.08    0.15 
  -2  12   0    1.49    0.19 
  -2  12   0    1.78    0.15 
  -2  12   0    1.76    0.13 
  -2  12   0    1.77    0.14 
  -1  12   0    0.42    0.08 
  -1  12   0    0.47    0.08 
  -1  12   0    0.27    0.09 
  -1  12   0    0.50    0.08 
  -1  12   0    0.49    0.09 
  -1  12   0    0.42    0.14 
  -1  12   0    0.24    0.08 
   0  12   0    0.99    0.17 
   0  12   0    0.83    0.09 
   0  12   0    0.99    0.11 
   0  12   0    1.00    0.10 
   0  12   0    0.92    0.13 
   1  12   0    1.31    0.11 
   1  12   0    1.38    0.12 
   1  12   0    1.28    0.06 
   1  12   0    1.41    0.14 
   1  12   0    1.24    0.14 
   2  12   0   15.22    0.42 
   2  12   0   15.76    0.52 
   2  12   0   14.85    0.56 
   2  12   0   15.89    0.52 
   2  12   0   15.73    0.58 
   3  12   0    1.32    0.07 
   3  12   0    1.26    0.13 
   3  12   0    1.67    0.13 
   4  12   0    0.31    0.04 
   4  12   0    0.38    0.07 
   5  12   0    0.30    0.03 
  12 -13   0    1.78    0.08 
  11 -13   0   11.23    0.36 
 -11  13   0   11.29    0.41 
  10 -13   0    0.06    0.04 
 -10  13   0    0.00    0.07 
 -10  13   0    0.13    0.04 
  -9  13   0    3.95    0.21 
  -9  13   0    4.14    0.15 
  -8  13   0    0.98    0.09 
  -8  13   0    1.02    0.08 
  -8  13   0    0.80    0.10 
  -7  13   0    2.08    0.10 
  -7  13   0    1.76    0.16 
  -7  13   0    2.06    0.14 
  -6  13   0    0.53    0.05 
  -6  13   0    0.42    0.08 
  -6  13   0    0.43    0.09 
  -5  13   0    5.87    0.19 
  -5  13   0    6.10    0.28 
  -5  13   0    6.50    0.27 
  -4  13   0    4.71    0.22 
  -4  13   0    4.66    0.25 
  -4  13   0    4.42    0.22 
  -3  13   0    4.62    0.23 
  -3  13   0    4.60    0.30 
  -3  13   0    4.58    0.22 
  -3  13   0    4.83    0.24 
  -3  13   0    4.34    0.24 
  -3  13   0    4.58    0.20 
  -3  13   0    4.49    0.21 
  -2  13   0    0.61    0.09 
  -2  13   0    0.62    0.11 
  -2  13   0    0.32    0.09 
  -2  13   0    0.53    0.08 
  -2  13   0    0.57    0.09 
  -2  13   0    0.54    0.09 
  -1  13   0    0.78    0.09 
  -1  13   0    0.93    0.12 
  -1  13   0    0.71    0.09 
  -1  13   0    0.73    0.11 
  -1  13   0    0.85    0.10 
  -1  13   0    0.65    0.09 
   0  13   0   15.14    0.57 
   0  13   0   15.90    0.53 
   0  13   0   16.10    0.60 
   0  13   0   15.47    0.52 
   1  13   0   19.11    0.52 
   1  13   0   19.54    0.69 
   1  13   0   19.27    0.63 
   1  13   0   18.75    0.52 
   1  13   0   19.34    0.63 
   1  13   0   19.98    0.71 
   2  13   0    1.10    0.11 
   2  13   0    1.32    0.13 
   2  13   0    0.93    0.05 
   3  13   0    0.02    0.03 
   3  13   0    0.10    0.06 
   4  13   0    0.54    0.04 
  11 -14   0    0.80    0.07 
 -11  14   0    0.96    0.09 
  10 -14   0    0.69    0.06 
 -10  14   0    0.65    0.08 
 -10  14   0    0.66    0.06 
  -9  14   0    1.83    0.09 
  -9  14   0    1.80    0.14 
  -8  14   0    2.73    0.11 
  -8  14   0    2.75    0.15 
  -8  14   0    2.71    0.17 
  -7  14   0    0.12    0.04 
  -7  14   0    0.30    0.07 
  -7  14   0    0.18    0.08 
  -6  14   0    1.54    0.13 
  -6  14   0    1.61    0.14 
  -6  14   0    1.47    0.08 
  -5  14   0    0.90    0.06 
  -5  14   0    0.72    0.10 
  -5  14   0    0.88    0.09 
  -4  14   0    2.38    0.16 
  -4  14   0    2.35    0.17 
  -3  14   0    2.93    0.18 
  -3  14   0    2.79    0.19 
  -3  14   0    2.63    0.15 
  -3  14   0    2.63    0.19 
  -3  14   0    2.80    0.17 
  -2  14   0   -0.03    0.06 
  -2  14   0    0.02    0.06 
  -2  14   0   -0.01    0.06 
  -2  14   0    0.02    0.07 
  -2  14   0    0.05    0.08 
  -1  14   0    0.06    0.08 
  -1  14   0   -0.03    0.06 
  -1  14   0    0.04    0.07 
   0  14   0    2.34    0.18 
   0  14   0    2.42    0.16 
   0  14   0    2.13    0.14 
   1  14   0    3.27    0.10 
   1  14   0    3.69    0.18 
   2  14   0    0.18    0.06 
   2  14   0    0.21    0.03 
   3  14   0    5.51    0.16 
 -10  15   0    6.17    0.26 
 -10  15   0    6.79    0.20 
  -9  15   0    0.32    0.04 
  -9  15   0    0.38    0.07 
  -8  15   0    0.00    0.03 
  -8  15   0    0.01    0.06 
  -8  15   0    0.02    0.05 
  -7  15   0    2.42    0.15 
  -7  15   0    2.21    0.13 
  -7  15   0    2.10    0.09 
  -6  15   0    2.49    0.15 
  -6  15   0    2.29    0.16 
  -6  15   0    2.35    0.09 
  -5  15   0    1.88    0.14 
  -5  15   0    1.69    0.07 
  -5  15   0    1.74    0.13 
  -4  15   0    0.37    0.07 
  -4  15   0    0.60    0.09 
  -3  15   0   -0.04    0.06 
  -3  15   0    0.11    0.07 
  -3  15   0    0.05    0.06 
  -2  15   0    0.10    0.06 
  -2  15   0    0.06    0.07 
  -1  15   0    4.35    0.21 
  -1  15   0    4.00    0.18 
   0  15   0    0.87    0.09 
   1  15   0    0.67    0.04 
   1  15   0    0.61    0.07 
 -10  16   0    2.72    0.10 
  -9  16   0    0.07    0.03 
  -9  16   0    0.08    0.06 
  -8  16   0    0.58    0.06 
  -8  16   0    0.55    0.07 
  -8  16   0    0.52    0.04 
  -7  16   0    0.06    0.05 
  -7  16   0    0.16    0.03 
  -7  16   0    0.15    0.06 
  -6  16   0    1.17    0.11 
  -6  16   0    0.94    0.06 
  -6  16   0    1.08    0.11 
  -5  16   0    1.11    0.12 
  -5  16   0    1.05    0.05 
  -5  16   0    1.32    0.11 
  -4  16   0    1.52    0.12 
  -4  16   0    1.66    0.12 
  -3  16   0    1.06    0.11 
  -2  16   0    0.27    0.06 
  -8  17   0    0.03    0.02 
  -8  17   0    0.02    0.05 
  -7  17   0    1.21    0.06 
  -7  17   0    1.24    0.10 
  -6  17   0    4.21    0.18 
  -6  17   0    4.23    0.18 
  -6  17   0    4.10    0.12 
  -5  17   0    0.28    0.06 
  -4  17  -1    0.18    0.06 
  -5  17  -1    1.02    0.10 
  -5  17  -1    1.09    0.11 
  -6  17  -1    3.28    0.15 
  -6  17  -1    3.16    0.16 
  -6  17  -1    3.05    0.10 
  -7  17  -1    0.19    0.05 
  -7  17  -1    0.22    0.06 
  -7  17  -1    0.22    0.03 
  -8  17  -1    0.04    0.03 
  -8  17  -1   -0.05    0.05 
  -9  17  -1    1.11    0.06 
  -2  16  -1    0.12    0.06 
  -3  16  -1    0.50    0.07 
  -4  16  -1    1.42    0.12 
  -4  16  -1    1.52    0.13 
  -5  16  -1    9.92    0.38 
  -5  16  -1    9.63    0.27 
  -5  16  -1    9.85    0.37 
  -6  16  -1    0.19    0.03 
  -6  16  -1    0.16    0.07 
  -6  16  -1    0.18    0.06 
  -7  16  -1    0.34    0.07 
  -7  16  -1    0.25    0.06 
  -7  16  -1    0.18    0.04 
  -8  16  -1    0.80    0.06 
  -8  16  -1    0.49    0.08 
  -8  16  -1    0.71    0.07 
  -9  16  -1    1.90    0.12 
  -9  16  -1    1.94    0.08 
  -9  16  -1    1.76    0.10 
 -10  16  -1    3.22    0.15 
 -10  16  -1    3.59    0.12 
   2  15  -1    1.07    0.04 
   1  15  -1    6.43    0.18 
   1  15  -1    6.39    0.26 
   0  15  -1    1.95    0.14 
  -1  15  -1    0.63    0.08 
  -1  15  -1    0.55    0.09 
  -2  15  -1    0.03    0.07 
  -2  15  -1    0.03    0.06 
  -2  15  -1    0.09    0.08 
  -3  15  -1    1.38    0.13 
  -3  15  -1    1.22    0.12 
  -4  15  -1    1.39    0.14 
  -4  15  -1    1.21    0.12 
  -5  15  -1    0.05    0.07 
  -5  15  -1    0.03    0.06 
  -5  15  -1    0.00    0.03 
  -6  15  -1    0.41    0.04 
  -6  15  -1    0.57    0.09 
  -6  15  -1    0.53    0.07 
  -7  15  -1    1.24    0.11 
  -7  15  -1    1.10    0.07 
  -7  15  -1    1.13    0.11 
  -8  15  -1    1.22    0.11 
  -8  15  -1    0.98    0.10 
  -8  15  -1    1.17    0.07 
  -9  15  -1    1.20    0.08 
  -9  15  -1    1.10    0.10 
  -9  15  -1    1.27    0.12 
 -10  15  -1    0.44    0.05 
 -10  15  -1    0.47    0.07 
   3  14  -1    4.29    0.12 
   3  14  -1    4.04    0.18 
   2  14  -1   16.93    0.60 
   2  14  -1   17.24    0.46 
   1  14  -1    8.46    0.31 
   1  14  -1    8.27    0.33 
   1  14  -1    8.24    0.23 
   0  14  -1    1.46    0.12 
   0  14  -1    1.85    0.13 
   0  14  -1    1.67    0.15 
  -1  14  -1    1.01    0.11 
  -1  14  -1    0.89    0.12 
  -1  14  -1    0.85    0.09 
  -1  14  -1    0.88    0.09 
  -1  14  -1    0.92    0.11 
  -2  14  -1    0.99    0.12 
  -2  14  -1    0.99    0.09 
  -2  14  -1    1.12    0.11 
  -2  14  -1    0.86    0.09 
  -2  14  -1    0.93    0.13 
  -2  14  -1    0.92    0.10 
  -3  14  -1    3.33    0.18 
  -3  14  -1    3.15    0.19 
  -3  14  -1    3.30    0.20 
  -3  14  -1    3.40    0.18 
  -4  14  -1    6.81    0.30 
  -4  14  -1    7.04    0.29 
  -5  14  -1    8.67    0.35 
  -5  14  -1    8.43    0.33 
  -5  14  -1    7.90    0.24 
  -6  14  -1    2.80    0.17 
  -6  14  -1    2.17    0.10 
  -6  14  -1    2.69    0.16 
  -7  14  -1    0.25    0.07 
  -7  14  -1    0.09    0.04 
  -7  14  -1    0.16    0.08 
  -8  14  -1    2.21    0.16 
  -8  14  -1    2.39    0.14 
  -8  14  -1    2.62    0.11 
  -9  14  -1    1.39    0.10 
  -9  14  -1    1.24    0.11 
  -9  14  -1    1.36    0.09 
 -10  14  -1    1.15    0.08 
 -10  14  -1    1.38    0.12 
  10 -14   1    1.15    0.08 
 -11  14  -1    1.98    0.12 
  11 -14   1    2.08    0.09 
   4  13  -1    0.09    0.03 
   4  13  -1   -0.02    0.05 
   3  13  -1    1.53    0.12 
   3  13  -1    1.47    0.07 
   2  13  -1    5.63    0.17 
   2  13  -1    5.72    0.25 
   2  13  -1    5.46    0.23 
   1  13  -1    2.57    0.17 
   1  13  -1    2.38    0.15 
   1  13  -1    2.34    0.15 
   1  13  -1    2.80    0.19 
   1  13  -1    2.48    0.08 
   0  13  -1    6.17    0.25 
   0  13  -1    6.16    0.25 
   0  13  -1    6.10    0.30 
   0  13  -1    6.06    0.28 
  -1  13  -1    4.29    0.21 
  -1  13  -1    4.08    0.24 
  -1  13  -1    4.15    0.22 
  -1  13  -1    4.48    0.20 
  -1  13  -1    4.51    0.23 
  -1  13  -1    4.21    0.19 
  -2  13  -1    0.36    0.10 
  -2  13  -1    0.16    0.09 
  -2  13  -1    0.24    0.07 
  -2  13  -1    0.23    0.08 
  -2  13  -1    0.37    0.07 
  -2  13  -1    0.32    0.08 
  -2  13  -1    0.32    0.13 
  -3  13  -1    0.17    0.07 
  -3  13  -1    0.35    0.12 
  -3  13  -1    0.30    0.09 
  -3  13  -1    0.16    0.08 
  -3  13  -1   -0.04    0.06 
  -3  13  -1    0.08    0.08 
  -4  13  -1    4.14    0.21 
  -4  13  -1    4.29    0.20 
  -4  13  -1    4.24    0.22 
  -5  13  -1    0.42    0.09 
  -5  13  -1    0.20    0.07 
  -6  13  -1    3.68    0.20 
  -6  13  -1    3.30    0.13 
  -6  13  -1    3.40    0.18 
  -7  13  -1    0.09    0.07 
  -7  13  -1    0.12    0.07 
  -7  13  -1    0.06    0.04 
  -8  13  -1    7.63    0.24 
  -8  13  -1    7.78    0.30 
  -8  13  -1    7.47    0.32 
  -9  13  -1    9.23    0.28 
  -9  13  -1    8.86    0.37 
  -9  13  -1    9.19    0.34 
 -10  13  -1    4.74    0.22 
 -10  13  -1    4.42    0.16 
  10 -13   1    4.27    0.17 
 -11  13  -1    7.85    0.31 
  11 -13   1    8.18    0.26 
  12 -13   1   12.26    0.38 
   5  12  -1    0.36    0.03 
   5  12  -1    0.33    0.06 
   4  12  -1    1.87    0.08 
   4  12  -1    1.88    0.13 
   3  12  -1    0.62    0.05 
   3  12  -1    0.69    0.12 
   3  12  -1    0.62    0.09 
   3  12  -1    0.70    0.08 
   2  12  -1   15.12    0.49 
   2  12  -1   14.30    0.54 
   2  12  -1   14.63    0.56 
   2  12  -1   14.49    0.40 
   2  12  -1   14.47    0.49 
   1  12  -1   15.92    0.57 
   1  12  -1   15.72    0.52 
   1  12  -1   15.40    0.52 
   1  12  -1   15.38    0.59 
   0  12  -1    1.75    0.17 
   0  12  -1    1.77    0.14 
   0  12  -1    1.94    0.21 
   0  12  -1    1.93    0.13 
   0  12  -1    1.59    0.15 
   0  12  -1    1.96    0.15 
   0  12  -1    1.83    0.14 
  -1  12  -1    2.23    0.15 
  -1  12  -1    2.39    0.16 
  -1  12  -1    2.58    0.17 
  -1  12  -1    2.39    0.15 
  -1  12  -1    2.42    0.18 
  -1  12  -1    2.30    0.22 
  -1  12  -1    2.62    0.15 
  -2  12  -1    0.82    0.09 
  -2  12  -1    0.40    0.10 
  -2  12  -1    0.72    0.10 
  -2  12  -1    0.65    0.09 
  -2  12  -1    0.52    0.10 
  -2  12  -1    0.89    0.16 
  -3  12  -1   -0.02    0.06 
  -3  12  -1    0.06    0.08 
  -3  12  -1    0.15    0.10 
  -3  12  -1    0.09    0.06 
  -3  12  -1    0.11    0.08 
  -4  12  -1   21.47    0.75 
  -4  12  -1   19.69    0.77 
  -4  12  -1   21.60    0.73 
  -4  12  -1   22.10    0.76 
  -4  12  -1   21.03    0.68 
  -5  12  -1    3.13    0.19 
  -5  12  -1    3.00    0.17 
  -5  12  -1    3.07    0.19 
  -6  12  -1    3.95    0.21 
  -6  12  -1    3.46    0.19 
  -6  12  -1    3.83    0.14 
  -7  12  -1    4.23    0.22 
  -7  12  -1    4.19    0.15 
  -7  12  -1    3.90    0.20 
  -8  12  -1    8.38    0.35 
  -8  12  -1    8.15    0.26 
  -8  12  -1    8.28    0.32 
  -9  12  -1    4.17    0.20 
  -9  12  -1    4.49    0.22 
  -9  12  -1    4.22    0.16 
 -10  12  -1    0.06    0.07 
  10 -12   1    0.01    0.04 
 -11  12  -1    9.69    0.37 
  11 -12   1    9.32    0.31 
  12 -12   1   20.94    0.63 
   6  11  -1    0.05    0.03 
   5  11  -1    6.60    0.20 
   5  11  -1    6.89    0.27 
   4  11  -1    0.16    0.07 
   4  11  -1    0.01    0.03 
   3  11  -1    3.14    0.16 
   3  11  -1    3.46    0.20 
   3  11  -1    3.15    0.18 
   3  11  -1    3.13    0.11 
   2  11  -1    0.04    0.06 
   2  11  -1    0.11    0.10 
   2  11  -1    0.03    0.07 
   2  11  -1   -0.01    0.03 
   2  11  -1    0.04    0.07 
   2  11  -1    0.08    0.08 
   1  11  -1    4.20    0.22 
   1  11  -1    4.15    0.20 
   1  11  -1    4.47    0.29 
   1  11  -1    4.18    0.23 
   1  11  -1    4.09    0.19 
   0  11  -1    1.29    0.11 
   0  11  -1    1.28    0.17 
   0  11  -1    1.26    0.11 
   0  11  -1    1.35    0.13 
   0  11  -1    1.29    0.13 
   0  11  -1    1.40    0.13 
  -1  11  -1   10.18    0.39 
  -1  11  -1    9.50    0.39 
  -1  11  -1    9.62    0.37 
  -1  11  -1   10.08    0.46 
  -2  11  -1    0.31    0.11 
  -2  11  -1    0.30    0.16 
  -2  11  -1    0.24    0.08 
  -3  11  -1    1.61    0.14 
  -3  11  -1    1.65    0.17 
  -3  11  -1    1.41    0.22 
  -4  11  -1   51.33    1.68 
  -4  11  -1   50.83    2.06 
  -5  11  -1   35.76    1.52 
  -6  11  -1    4.53    0.37 
  -6  11  -1    4.69    0.21 
  -7  11  -1    0.21    0.15 
  -7  11  -1    0.60    0.08 
  -7  11  -1    0.46    0.09 
  -7  11  -1    0.67    0.06 
  -8  11  -1   12.90    0.38 
  -8  11  -1   12.99    0.49 
  -8  11  -1   12.98    0.47 
   8 -11   1   13.02    0.45 
  -9  11  -1    1.28    0.10 
  -9  11  -1    1.36    0.13 
  -9  11  -1    1.30    0.13 
   9 -11   1    1.29    0.14 
   9 -11   1    1.48    0.10 
   9 -11   1    1.30    0.11 
 -10  11  -1   14.56    0.54 
  10 -11   1   14.46    0.46 
  11 -11   1   10.19    0.33 
  12 -11   1    0.12    0.04 
   7  10  -1    0.11    0.03 
  -7 -10   1    0.16    0.04 
   6  10  -1    3.30    0.12 
   6  10  -1    3.34    0.16 
   5  10  -1    6.85    0.21 
   5  10  -1    6.72    0.28 
   4  10  -1    1.45    0.07 
   4  10  -1    1.41    0.13 
   3  10  -1    6.57    0.26 
   3  10  -1    6.66    0.29 
   3  10  -1    6.58    0.31 
   3  10  -1    6.92    0.27 
   3  10  -1    6.98    0.20 
   2  10  -1    2.83    0.19 
   2  10  -1    2.96    0.17 
   2  10  -1    2.93    0.15 
   2  10  -1    2.79    0.22 
   1  10  -1    0.80    0.09 
   1  10  -1    0.73    0.13 
   1  10  -1    0.74    0.11 
   0  10  -1    0.52    0.09 
   0  10  -1    0.38    0.10 
  -1  10  -1    1.71    0.23 
  -1  10  -1    1.80    0.14 
  -1  10  -1    1.97    0.17 
  -2  10  -1    0.11    0.08 
  -2  10  -1    0.03    0.06 
  -2  10  -1   -0.02    0.10 
  -3  10  -1   12.84    0.66 
  -3  10  -1   14.69    0.56 
  -3  10  -1   14.18    0.51 
  -4  10  -1   26.93    1.14 
  -4  10  -1   25.66    1.12 
  -5  10  -1   41.79    1.70 
  -5  10  -1   41.96    1.72 
  -6  10  -1    5.37    0.37 
  -6  10  -1    6.36    0.40 
  -7  10  -1   20.68    0.93 
  -7  10  -1   21.20    0.70 
   7 -10   1   18.67    0.73 
   7 -10   1   19.94    0.67 
  -8  10  -1    5.85    0.26 
  -8  10  -1    5.70    0.22 
  -8  10  -1    5.60    0.25 
  -8  10  -1    5.65    0.20 
   8 -10   1    6.13    0.24 
   8 -10   1    6.12    0.27 
  -9  10  -1    0.41    0.06 
  -9  10  -1    0.28    0.06 
  -9  10  -1    0.51    0.09 
   9 -10   1    0.34    0.09 
   9 -10   1    0.39    0.08 
   9 -10   1    0.45    0.06 
 -10  10  -1    0.26    0.06 
 -10  10  -1    0.22    0.07 
  10 -10   1    0.34    0.05 
 -11  10  -1    1.74    0.11 
  11 -10   1    1.64    0.10 
 -12  10  -1    4.56    0.17 
  12 -10   1    4.46    0.17 
   7   9  -1    3.64    0.16 
   7   9  -1    3.33    0.12 
  -7  -9   1    3.34    0.15 
   6   9  -1   16.44    0.46 
   6   9  -1   16.72    0.59 
   5   9  -1    0.33    0.08 
   5   9  -1    0.47    0.05 
   4   9  -1   11.02    0.42 
   4   9  -1   11.03    0.32 
   3   9  -1   14.97    0.55 
   3   9  -1   14.70    0.53 
   3   9  -1   14.52    0.49 
   3   9  -1   14.48    0.60 
   2   9  -1    0.39    0.09 
   2   9  -1    0.35    0.10 
   1   9  -1    2.01    0.17 
   1   9  -1    2.27    0.15 
   0   9  -1    2.13    0.14 
   0   9  -1    2.27    0.24 
   0   9  -1    2.04    0.17 
  -1   9  -1   15.73    0.76 
  -1   9  -1   17.22    0.87 
  -1   9  -1   17.32    0.59 
  -1   9  -1   16.67    0.64 
  -2   9  -1    1.31    0.18 
  -2   9  -1    1.13    0.19 
  -2   9  -1    1.42    0.11 
  -2   9  -1    1.56    0.14 
  -3   9  -1   60.26    2.01 
  -3   9  -1   58.82    1.93 
  -3   9  -1   59.18    2.32 
  -3   9  -1   61.29    2.47 
  -3   9  -1   58.26    2.34 
  -4   9  -1    5.10    0.32 
  -4   9  -1    4.73    0.35 
  -4   9  -1    5.55    0.34 
  -5   9  -1    0.71    0.15 
  -5   9  -1    0.65    0.13 
   5  -9   1    0.75    0.07 
  -6   9  -1   11.57    0.58 
  -6   9  -1   11.58    0.58 
   6  -9   1   11.69    0.40 
  -7   9  -1   19.85    0.89 
   7  -9   1   19.28    0.65 
   7  -9   1   19.23    0.71 
  -8   9  -1   26.91    0.93 
  -8   9  -1   27.43    1.21 
  -8   9  -1   27.66    0.89 
   8  -9   1   28.06    0.90 
   8  -9   1   27.53    0.99 
  -9   9  -1    0.31    0.07 
  -9   9  -1    0.37    0.08 
   9  -9   1    0.41    0.09 
   9  -9   1    0.42    0.08 
   9  -9   1    0.40    0.06 
 -10   9  -1    4.39    0.20 
  10  -9   1    4.38    0.22 
  10  -9   1    4.55    0.18 
 -11   9  -1    1.90    0.13 
  11  -9   1    2.06    0.11 
 -12   9  -1    0.16    0.05 
  12  -9   1    0.19    0.05 
  12  -9   1    0.15    0.04 
  13  -9   1    0.06    0.04 
  -8  -8   1   10.78    0.35 
   7   8  -1   12.80    0.37 
   7   8  -1   13.57    0.47 
  -7  -8   1   12.82    0.43 
   6   8  -1    0.89    0.07 
   6   8  -1    1.14    0.11 
   5   8  -1    0.41    0.05 
   5   8  -1    0.40    0.08 
   4   8  -1   18.56    0.65 
   3   8  -1    1.65    0.16 
   3   8  -1    1.42    0.14 
   2   8  -1    6.93    0.28 
   2   8  -1    6.41    0.32 
   1   8  -1    3.36    0.20 
   1   8  -1    3.82    0.18 
   0   8  -1    9.98    0.37 
   0   8  -1    9.89    0.54 
   0   8  -1    9.38    0.40 
   0   8  -1    9.44    0.50 
   0   8  -1    9.74    0.57 
  -1   8  -1    0.87    0.18 
  -1   8  -1    0.79    0.16 
  -1   8  -1    0.75    0.14 
  -1   8  -1    1.00    0.11 
  -2   8  -1    0.17    0.10 
  -2   8  -1    0.09    0.09 
  -2   8  -1    0.06    0.06 
  -2   8  -1    0.20    0.13 
  -3   8  -1    0.60    0.12 
  -3   8  -1    0.89    0.10 
  -3   8  -1    0.73    0.15 
  -3   8  -1    0.54    0.14 
   3  -8   1    0.75    0.09 
  -4   8  -1   16.41    0.76 
  -4   8  -1   15.84    0.69 
  -4   8  -1   15.30    0.70 
  -5   8  -1   24.82    1.08 
  -5   8  -1   24.86    1.02 
  -5   8  -1   23.50    1.01 
   5  -8   1   23.80    0.77 
  -6   8  -1    6.64    0.38 
  -6   8  -1    6.71    0.39 
   6  -8   1    6.70    0.25 
  -7   8  -1    1.32    0.20 
  -7   8  -1    1.18    0.17 
   7  -8   1    0.96    0.09 
   7  -8   1    1.17    0.11 
  -8   8  -1    0.98    0.18 
  -8   8  -1    1.05    0.12 
   8  -8   1    1.20    0.11 
   8  -8   1    1.08    0.11 
  -9   8  -1    1.90    0.14 
  -9   8  -1    1.60    0.16 
   9  -8   1    1.92    0.14 
   9  -8   1    2.05    0.16 
   9  -8   1    1.94    0.11 
 -10   8  -1    1.27    0.11 
 -10   8  -1    1.17    0.13 
  10  -8   1    1.13    0.13 
  10  -8   1    0.98    0.11 
  10  -8   1    1.04    0.08 
 -11   8  -1   -0.04    0.05 
 -11   8  -1    0.04    0.08 
  11  -8   1   -0.08    0.04 
  11  -8   1    0.00    0.05 
  11  -8   1    0.05    0.04 
 -12   8  -1    0.17    0.06 
  12  -8   1    0.14    0.04 
  12  -8   1    0.12    0.04 
 -13   8  -1    6.23    0.22 
  13  -8   1    6.10    0.21 
  -9  -7   1    3.02    0.13 
   8   7  -1    6.29    0.25 
  -8  -7   1    6.09    0.23 
   7   7  -1    5.71    0.25 
   7   7  -1    5.70    0.18 
  -7  -7   1    5.60    0.23 
   6   7  -1    2.91    0.12 
   6   7  -1    3.01    0.17 
  -6  -7   1    3.20    0.18 
   5   7  -1   18.60    0.64 
   5   7  -1   18.39    0.51 
  -5  -7   1   17.54    0.62 
  -4  -7   1    5.57    0.23 
   3   7  -1    2.69    0.18 
   3   7  -1    3.08    0.17 
   2   7  -1    6.43    0.30 
   2   7  -1    6.86    0.27 
   1   7  -1   33.29    1.47 
   1   7  -1   30.88    1.10 
  -1  -7   1   31.12    1.19 
   0   7  -1    2.16    0.14 
   0   7  -1    2.26    0.12 
   0   7  -1    2.23    0.22 
   0   7  -1    2.71    0.25 
   0   7  -1    2.26    0.22 
  -1   7  -1   14.54    0.67 
  -1   7  -1   14.08    0.52 
  -1   7  -1   13.55    0.62 
  -1   7  -1   13.73    0.72 
  -2   7  -1   29.94    1.25 
  -2   7  -1   28.72    1.17 
  -2   7  -1   28.64    1.18 
  -2   7  -1   29.53    1.01 
  -3   7  -1    6.58    0.27 
  -3   7  -1    6.87    0.35 
  -3   7  -1    6.09    0.33 
  -3   7  -1    6.54    0.38 
   3  -7   1    6.36    0.31 
  -4   7  -1   55.47    2.32 
  -4   7  -1   59.11    2.31 
  -4   7  -1   65.87    2.45 
   4  -7   1   60.45    1.87 
   4  -7   1   60.60    2.28 
  -5   7  -1   21.91    0.90 
  -5   7  -1   21.02    0.95 
  -5   7  -1   20.77    0.90 
   5  -7   1   21.69    0.69 
  -6   7  -1    0.78    0.06 
  -6   7  -1    0.88    0.14 
  -6   7  -1    0.78    0.10 
  -6   7  -1    0.81    0.05 
  -6   7  -1    0.84    0.06 
  -6   7  -1    0.89    0.14 
   6  -7   1    0.93    0.08 
  -7   7  -1   10.81    0.36 
  -7   7  -1   10.18    0.41 
  -7   7  -1   11.08    0.55 
  -7   7  -1   10.36    0.33 
  -7   7  -1   10.97    0.36 
  -7   7  -1   10.51    0.53 
   7  -7   1   10.50    0.41 
   7  -7   1   10.51    0.38 
  -8   7  -1   12.61    0.40 
  -8   7  -1   12.44    0.49 
  -8   7  -1   12.80    0.43 
  -8   7  -1   12.19    0.63 
   8  -7   1   12.58    0.49 
   8  -7   1   12.37    0.45 
  -9   7  -1    8.02    0.32 
  -9   7  -1    7.79    0.28 
  -9   7  -1    7.25    0.35 
  -9   7  -1    8.51    0.30 
   9  -7   1    8.50    0.33 
   9  -7   1    8.20    0.28 
   9  -7   1    7.89    0.35 
 -10   7  -1   12.56    0.44 
 -10   7  -1   11.22    0.41 
 -10   7  -1   11.79    0.39 
 -10   7  -1   11.96    0.49 
  10  -7   1   11.84    0.48 
  10  -7   1   12.06    0.39 
  10  -7   1   12.22    0.45 
 -11   7  -1    2.81    0.17 
 -11   7  -1    2.62    0.19 
  11  -7   1    2.83    0.12 
  11  -7   1    2.73    0.13 
  11  -7   1    2.56    0.14 
 -12   7  -1    4.70    0.20 
  12  -7   1    4.43    0.18 
 -13   7  -1    0.44    0.06 
  -9  -6   1    1.14    0.10 
   8   6  -1    1.37    0.12 
  -8  -6   1    1.24    0.10 
   7   6  -1   10.29    0.31 
   7   6  -1   10.03    0.38 
  -7  -6   1   10.01    0.35 
  -7  -6   1   10.02    0.40 
   6   6  -1    9.13    0.27 
   6   6  -1    8.98    0.35 
  -6  -6   1    9.70    0.37 
   5   6  -1   15.37    0.54 
  -5  -6   1   15.02    0.53 
  -4  -6   1    0.22    0.06 
   3   6  -1    0.38    0.08 
  -3  -6   1    0.43    0.06 
   2   6  -1    1.98    0.13 
   2   6  -1    1.97    0.22 
  -2  -6   1    1.95    0.14 
  -2  -6   1    1.75    0.10 
   1   6  -1    6.03    0.22 
   1   6  -1    5.86    0.37 
   1   6  -1    5.72    0.26 
   1   6  -1    5.85    0.34 
  -1  -6   1    5.75    0.26 
   0   6  -1    4.76    0.28 
   0   6  -1    4.88    0.32 
   0   6  -1    5.52    0.31 
   0   6  -1    4.62    0.22 
  -1   6  -1    6.63    0.39 
  -1   6  -1    5.86    0.31 
  -1   6  -1    6.61    0.33 
  -1   6  -1    6.16    0.26 
  -1   6  -1    6.24    0.34 
  -2   6  -1    3.88    0.23 
  -2   6  -1    4.50    0.25 
  -2   6  -1    4.57    0.27 
  -2   6  -1    4.18    0.19 
   2  -6   1    3.77    0.19 
  -3   6  -1   30.47    1.21 
  -3   6  -1   27.26    0.97 
  -3   6  -1   27.69    1.13 
  -3   6  -1   29.22    1.14 
   3  -6   1   28.68    1.10 
  -4   6  -1   12.99    0.58 
  -4   6  -1   12.28    0.54 
  -4   6  -1   11.20    0.53 
   4  -6   1   12.15    0.40 
   4  -6   1   12.66    0.55 
   4  -6   1   12.19    0.40 
  -5   6  -1   84.98    3.28 
  -5   6  -1   89.84    2.66 
  -5   6  -1   85.92    3.42 
  -5   6  -1   85.88    2.65 
  -5   6  -1   82.53    3.26 
   5  -6   1   87.28    3.25 
   5  -6   1   85.48    2.67 
   5  -6   1   87.05    2.67 
  -6   6  -1   41.78    1.22 
  -6   6  -1   40.66    1.67 
  -6   6  -1   43.72    1.33 
  -6   6  -1   43.34    1.68 
  -6   6  -1   40.83    1.43 
   6  -6   1   43.49    1.34 
  -7   6  -1    3.96    0.28 
  -7   6  -1    3.64    0.16 
  -7   6  -1    3.85    0.20 
  -7   6  -1    3.81    0.27 
   7  -6   1    3.83    0.19 
   7  -6   1    3.81    0.17 
  -8   6  -1    0.18    0.13 
  -8   6  -1    0.12    0.08 
   8  -6   1    0.07    0.05 
   8  -6   1    0.14    0.07 
  -9   6  -1    4.82    0.27 
  -9   6  -1    4.76    0.23 
  -9   6  -1    4.50    0.36 
   9  -6   1    5.07    0.20 
   9  -6   1    5.54    0.24 
   9  -6   1    5.32    0.26 
 -10   6  -1    1.18    0.11 
 -10   6  -1    1.32    0.15 
 -10   6  -1    1.06    0.09 
  10  -6   1    0.98    0.12 
  10  -6   1    0.93    0.08 
  10  -6   1    0.88    0.10 
  10  -6   1    1.02    0.08 
 -11   6  -1    1.70    0.14 
 -11   6  -1    1.75    0.17 
  11  -6   1    1.46    0.10 
  11  -6   1    1.69    0.11 
  12  -6   1    1.55    0.09 
 -13   6  -1    0.51    0.06 
 -10  -5   1    0.27    0.05 
   9   5  -1    0.72    0.08 
  -9  -5   1    0.61    0.07 
   8   5  -1    1.02    0.10 
  -8  -5   1    1.22    0.10 
   7   5  -1    0.08    0.06 
  -7  -5   1    0.06    0.06 
  -7  -5   1    0.09    0.08 
   6   5  -1    6.69    0.27 
  -6  -5   1    6.57    0.29 
  -5  -5   1    8.65    0.33 
  -4  -5   1    1.41    0.11 
   3   5  -1    6.93    0.30 
   3   5  -1    7.46    0.45 
  -3  -5   1    7.17    0.26 
   2   5  -1   11.21    0.42 
   2   5  -1   11.07    0.59 
   2   5  -1   11.29    0.57 
  -2  -5   1   10.80    0.46 
  -2  -5   1   11.01    0.37 
   1   5  -1   43.20    1.73 
   1   5  -1   47.37    1.91 
   1   5  -1   44.91    1.49 
   1   5  -1   43.29    1.80 
   1   5  -1   44.61    1.94 
  -1  -5   1   44.02    1.64 
   0   5  -1   32.44    1.39 
   0   5  -1   30.17    1.29 
   0   5  -1   31.66    1.23 
  -1   5  -1    5.89    0.28 
  -1   5  -1    6.40    0.30 
  -1   5  -1    6.10    0.24 
  -1   5  -1    5.98    0.34 
  -1   5  -1    5.36    0.30 
   1  -5   1    5.48    0.27 
  -2   5  -1   25.75    0.97 
  -2   5  -1   23.69    1.25 
  -2   5  -1   23.50    1.01 
  -2   5  -1   24.92    0.96 
   2  -5   1   22.78    0.91 
   2  -5   1   25.35    0.92 
   2  -5   1   24.51    1.24 
   2  -5   1   24.91    1.24 
  -3   5  -1   75.78    2.77 
  -3   5  -1   72.88    3.70 
  -3   5  -1   73.30    2.76 
  -3   5  -1   73.84    2.89 
   3  -5   1   70.67    3.68 
   3  -5   1   72.78    2.71 
   3  -5   1   72.42    3.69 
  -4   5  -1    5.86    0.28 
  -4   5  -1    5.38    0.30 
  -4   5  -1    5.58    0.28 
  -4   5  -1    5.24    0.41 
   4  -5   1    5.01    0.19 
   4  -5   1    5.32    0.31 
   4  -5   1    5.31    0.39 
   4  -5   1    5.87    0.40 
  -5   5  -1  182.20    6.13 
  -5   5  -1  175.38    6.72 
   5  -5   1  179.88    5.52 
   5  -5   1  181.50    6.62 
   5  -5   1  178.60    5.52 
  -6   5  -1   30.10    1.26 
  -6   5  -1   29.97    1.08 
  -6   5  -1   30.35    1.09 
   6  -5   1   32.67    1.00 
   6  -5   1   33.08    1.09 
  -7   5  -1    0.36    0.08 
  -7   5  -1    0.24    0.12 
  -7   5  -1    0.32    0.06 
   7  -5   1    0.33    0.06 
   7  -5   1    0.21    0.06 
  -8   5  -1    2.12    0.24 
  -8   5  -1    1.45    0.15 
   8  -5   1    1.57    0.12 
   8  -5   1    1.70    0.14 
  -9   5  -1   12.45    0.51 
  -9   5  -1   13.97    0.70 
  -9   5  -1   14.02    0.49 
  -9   5  -1   13.26    0.54 
   9  -5   1   14.42    0.50 
   9  -5   1   14.43    0.54 
 -10   5  -1    0.06    0.05 
 -10   5  -1    0.04    0.04 
 -10   5  -1   -0.02    0.09 
 -10   5  -1    0.10    0.08 
  10  -5   1   -0.02    0.06 
  10  -5   1    0.01    0.04 
  10  -5   1    0.02    0.04 
  10  -5   1    0.02    0.07 
  10  -5   1    0.10    0.06 
 -11   5  -1    0.07    0.09 
 -11   5  -1    0.06    0.07 
 -11   5  -1    0.01    0.05 
  11  -5   1    0.15    0.05 
 -12   5  -1    8.73    0.32 
  12  -5   1    8.46    0.29 
 -10  -4   1    2.21    0.12 
   9   4  -1    0.03    0.05 
  -9  -4   1    0.05    0.06 
   8   4  -1    1.22    0.11 
  -8  -4   1    1.10    0.13 
  -8  -4   1    1.42    0.12 
   7   4  -1    0.22    0.07 
   7   4  -1    0.28    0.04 
   7   4  -1    0.29    0.04 
  -7  -4   1    0.27    0.09 
  -7  -4   1    0.34    0.07 
  -7  -4   1    0.53    0.10 
   6   4  -1    1.42    0.08 
  -6  -4   1    1.51    0.15 
  -6  -4   1    1.14    0.12 
   5   4  -1    1.31    0.07 
  -5  -4   1    1.14    0.11 
   4   4  -1    4.04    0.14 
   4   4  -1    3.75    0.31 
  -4  -4   1    4.05    0.18 
   3   4  -1    2.56    0.14 
   3   4  -1    2.56    0.24 
  -3  -4   1    2.49    0.12 
  -3  -4   1    2.66    0.18 
   2   4  -1   71.41    2.39 
   2   4  -1   73.90    3.09 
   2   4  -1   74.13    3.07 
   2   4  -1   71.07    3.68 
  -2  -4   1   72.16    2.67 
   1   4  -1   27.18    1.04 
   1   4  -1   26.61    1.35 
   1   4  -1   26.17    1.17 
   1   4  -1   26.11    0.89 
   1   4  -1   25.21    1.07 
   1   4  -1   26.75    1.14 
   1   4  -1   25.57    1.35 
  -1  -4   1   26.60    1.34 
  -1  -4   1   24.91    0.99 
  -1  -4   1   26.60    0.98 
   0   4  -1   74.44    3.29 
   0   4  -1   83.29    2.94 
   0   4  -1   76.95    3.07 
   0  -4   1   77.57    3.24 
  -1   4  -1   81.60    2.88 
  -1   4  -1   81.13    2.89 
  -1   4  -1   74.03    3.01 
  -1   4  -1   73.39    3.23 
   1  -4   1   74.01    3.17 
  -2   4  -1   22.36    0.99 
  -2   4  -1   24.78    0.95 
  -2   4  -1   23.59    1.25 
  -2   4  -1   25.73    0.95 
  -2   4  -1   24.59    0.90 
   2  -4   1   24.69    0.91 
   2  -4   1   24.07    1.25 
   2  -4   1   24.97    0.92 
   2  -4   1   23.56    1.01 
  -3   4  -1   15.90    0.64 
  -3   4  -1   16.83    0.65 
  -3   4  -1   16.12    0.89 
  -3   4  -1   15.74    0.68 
   3  -4   1   15.95    0.71 
   3  -4   1   16.25    0.88 
   3  -4   1   16.26    0.66 
   3  -4   1   15.55    0.63 
   3  -4   1   15.64    0.69 
  -4   4  -1  111.65    4.28 
  -4   4  -1  114.77    4.12 
   4  -4   1  100.45    4.54 
   4  -4   1  109.53    5.55 
   4  -4   1  114.67    4.07 
   4  -4   1  107.59    3.38 
  -5   4  -1   48.05    1.84 
   5  -4   1   47.71    1.49 
   5  -4   1   47.26    1.87 
   5  -4   1   47.54    1.49 
  -6   4  -1    0.05    0.06 
  -6   4  -1   -0.03    0.08 
   6  -4   1    0.00    0.04 
   6  -4   1    0.01    0.09 
   6  -4   1    0.09    0.05 
  -7   4  -1    9.41    0.38 
  -7   4  -1    9.09    0.47 
   7  -4   1    8.91    0.33 
   7  -4   1    9.19    0.36 
  -8   4  -1    4.33    0.32 
  -8   4  -1    4.49    0.24 
   8  -4   1    4.54    0.23 
   8  -4   1    4.68    0.21 
  -9   4  -1    1.23    0.21 
  -9   4  -1    1.72    0.14 
  -9   4  -1    1.37    0.13 
  -9   4  -1    1.44    0.16 
   9  -4   1    1.52    0.14 
   9  -4   1    1.38    0.11 
   9  -4   1    1.30    0.09 
   9  -4   1    1.51    0.13 
 -10   4  -1   21.51    0.67 
 -10   4  -1   21.16    0.79 
 -10   4  -1   20.55    0.71 
  10  -4   1   19.44    0.77 
  10  -4   1   21.05    0.66 
 -11   4  -1    1.56    0.14 
 -11   4  -1    1.56    0.12 
 -11   4  -1    0.98    0.13 
  11  -4   1    1.41    0.10 
 -12   4  -1    1.32    0.12 
 -12   4  -1    1.11    0.08 
  12  -4   1    1.16    0.08 
 -11  -3   1    0.81    0.07 
 -11  -3   1    0.72    0.06 
 -10  -3   1    1.74    0.11 
   9   3  -1    0.16    0.06 
  -9  -3   1    0.12    0.09 
  -9  -3   1    0.08    0.06 
   8   3  -1    1.17    0.11 
   8   3  -1    1.25    0.08 
  -8  -3   1    1.16    0.14 
  -8  -3   1    1.35    0.11 
  -8  -3   1    1.32    0.14 
   7   3  -1    0.35    0.06 
   7   3  -1    0.37    0.07 
  -7  -3   1    0.51    0.10 
  -7  -3   1    0.44    0.10 
   6   3  -1    0.18    0.05 
  -6  -3   1    0.09    0.06 
  -6  -3   1    0.12    0.08 
   5   3  -1    5.67    0.20 
  -5  -3   1    5.87    0.24 
   4   3  -1    6.21    0.39 
   4   3  -1    5.76    0.24 
  -4  -3   1    6.24    0.24 
  -4  -3   1    5.88    0.32 
   3   3  -1   31.92    1.48 
   3   3  -1   31.07    1.78 
   3   3  -1   33.54    1.78 
   3   3  -1   35.61    1.48 
   3   3  -1   33.67    1.12 
  -3  -3   1   32.74    1.05 
  -3  -3   1   34.82    1.28 
  -3  -3   1   33.77    1.78 
   2   3  -1   14.55    0.84 
   2   3  -1   15.71    0.72 
   2   3  -1   16.13    0.71 
   2   3  -1   15.29    0.85 
  -2  -3   1   14.88    0.68 
  -2  -3   1   14.56    0.68 
  -2  -3   1   15.75    0.84 
  -2  -3   1   15.89    0.61 
   1   3  -1  235.27    9.35 
   1   3  -1  220.24    9.41 
   1   3  -1  224.24   11.26 
   1   3  -1  230.01    8.42 
   1   3  -1  222.02   11.26 
   1   3  -1  222.90    8.20 
  -1  -3   1  232.74    8.23 
  -1  -3   1  226.69   11.25 
  -1  -3   1  228.87    8.21 
   0   3  -1   79.59    3.44 
   0   3  -1   85.43    3.07 
   0   3  -1   84.37    3.21 
   0  -3   1   79.70    3.40 
  -1   3  -1   22.99    1.18 
  -1   3  -1   24.62    0.90 
  -1   3  -1   22.39    0.94 
  -1   3  -1   22.45    1.02 
   1  -3   1   24.65    1.18 
   1  -3   1   22.98    0.86 
   1  -3   1   23.39    0.86 
  -2   3  -1  475.01   19.04 
  -2   3  -1  505.39   18.33 
  -2   3  -1  472.76   24.45 
  -2   3  -1  497.85   18.28 
   2  -3   1  486.91   20.30 
   2  -3   1  486.40   17.91 
   2  -3   1  507.24   20.50 
   2  -3   1  521.81   17.92 
   2  -3   1  491.32   24.47 
   2  -3   1  495.51   20.49 
  -3   3  -1   18.19    0.68 
  -3   3  -1   16.70    0.94 
  -3   3  -1   15.88    0.74 
  -3   3  -1   16.21    0.70 
  -3   3  -1   17.69    0.74 
  -3   3  -1   16.93    0.73 
  -3   3  -1   17.47    0.65 
  -3   3  -1   16.71    0.66 
   3  -3   1   18.15    0.67 
   3  -3   1   15.68    0.73 
   3  -3   1   16.51    0.76 
   3  -3   1   17.25    0.75 
   3  -3   1   16.99    0.93 
   3  -3   1   16.73    0.69 
  -4   3  -1   70.90    2.64 
  -4   3  -1   70.69    2.62 
  -4   3  -1   66.87    2.77 
  -4   3  -1   74.80    3.00 
  -4   3  -1   73.84    2.68 
   4  -3   1   67.53    3.01 
   4  -3   1   73.40    2.98 
   4  -3   1   70.52    2.67 
  -5   3  -1    1.07    0.10 
   5  -3   1    1.36    0.15 
   5  -3   1    1.24    0.09 
   5  -3   1    1.20    0.09 
   5  -3   1    1.78    0.20 
   5  -3   1    1.17    0.08 
  -6   3  -1    8.39    0.34 
  -6   3  -1    8.30    0.32 
   6  -3   1    8.76    0.33 
   6  -3   1    8.57    0.49 
   6  -3   1    8.41    0.31 
  -7   3  -1    0.14    0.08 
  -7   3  -1    0.18    0.07 
   7  -3   1    0.22    0.06 
   7  -3   1    0.23    0.07 
  -8   3  -1    0.95    0.18 
  -8   3  -1    0.85    0.12 
   8  -3   1    1.01    0.10 
   8  -3   1    1.08    0.11 
  -9   3  -1    4.73    0.21 
  -9   3  -1    4.29    0.26 
   9  -3   1    4.21    0.18 
   9  -3   1    4.34    0.23 
 -10   3  -1    2.05    0.20 
 -10   3  -1    2.10    0.15 
  10  -3   1    1.98    0.15 
  10  -3   1    2.17    0.12 
 -11   3  -1    7.67    0.36 
 -11   3  -1    8.06    0.29 
  11  -3   1    7.76    0.27 
 -12   3  -1    0.03    0.05 
 -11  -2   1    0.06    0.04 
 -11  -2   1    0.05    0.05 
  10   2  -1    0.03    0.05 
 -10  -2   1    0.11    0.06 
 -10  -2   1    0.18    0.09 
 -10  -2   1    0.12    0.05 
   9   2  -1    0.10    0.04 
   9   2  -1    0.05    0.06 
  -9  -2   1   -0.03    0.09 
  -9  -2   1    0.14    0.08 
  -9  -2   1    0.09    0.06 
   8   2  -1    2.14    0.14 
   8   2  -1    2.12    0.13 
  -8  -2   1    2.26    0.17 
  -8  -2   1    2.29    0.14 
  -8  -2   1    2.27    0.19 
  -7  -2   1    0.21    0.08 
  -7  -2   1    0.41    0.10 
   6   2  -1    8.98    0.32 
   6   2  -1    8.54    0.35 
  -6  -2   1    9.03    0.37 
  -6  -2   1    8.83    0.34 
   5   2  -1    2.19    0.13 
   5   2  -1    2.58    0.25 
   5   2  -1    2.47    0.11 
  -5  -2   1    2.19    0.14 
   4   2  -1    4.04    0.18 
   4   2  -1    4.08    0.30 
  -4  -2   1    4.32    0.18 
  -4  -2   1    4.14    0.25 
   3   2  -1   27.34    1.53 
   3   2  -1   28.14    1.27 
   3   2  -1   28.27    1.53 
  -3  -2   1   28.34    1.14 
  -3  -2   1   29.00    1.10 
  -3  -2   1   30.01    1.54 
   2   2  -1   76.13    3.45 
   2   2  -1   81.77    4.14 
   2   2  -1   85.59    2.92 
   2   2  -1   83.57    3.02 
   2   2  -1   83.52    3.43 
   2   2  -1   76.16    4.13 
  -2  -2   1   80.63    3.44 
  -2  -2   1   85.12    4.14 
  -2  -2   1   82.39    3.01 
  -2  -2   1   86.37    3.04 
   1   2  -1    3.50    0.21 
   1   2  -1    3.65    0.20 
   1   2  -1    3.56    0.24 
   1   2  -1    3.67    0.20 
   1   2  -1    3.59    0.17 
   1   2  -1    3.57    0.24 
  -1  -2   1    3.56    0.20 
  -1  -2   1    4.07    0.19 
  -1  -2   1    4.06    0.16 
  -1  -2   1    3.72    0.17 
  -1  -2   1    3.57    0.16 
  -1  -2   1    3.95    0.24 
  -1  -2   1    3.53    0.17 
   0   2  -1  235.46   11.32 
   0   2  -1  216.90    8.80 
   0   2  -1  225.54    9.47 
   0   2  -1  231.35   11.33 
   0   2  -1  236.00    8.51 
   0  -2   1  214.99    9.42 
   0  -2   1  226.86    8.26 
   0  -2   1  235.19   11.32 
  -1   2  -1   36.44    1.87 
  -1   2  -1   38.31    1.36 
  -1   2  -1   37.33    1.39 
  -1   2  -1   36.66    1.46 
  -1   2  -1   39.82    1.37 
   1  -2   1   35.23    1.54 
   1  -2   1   35.54    1.86 
   1  -2   1   36.85    1.37 
   1  -2   1   37.59    1.36 
  -2   2  -1   33.39    1.43 
  -2   2  -1   34.51    1.44 
  -2   2  -1   35.63    1.27 
  -2   2  -1   33.92    1.44 
  -2   2  -1   34.49    1.34 
   2  -2   1   33.10    1.45 
   2  -2   1   33.42    1.43 
   2  -2   1   32.86    1.28 
   2  -2   1   35.77    1.27 
   2  -2   1   34.40    1.45 
  -3   2  -1   35.77    1.42 
  -3   2  -1   31.53    1.29 
  -3   2  -1   34.39    1.24 
  -3   2  -1   33.30    1.25 
  -3   2  -1   31.33    1.40 
   3  -2   1   32.24    1.27 
   3  -2   1   32.38    1.42 
   3  -2   1   32.59    1.40 
   3  -2   1   33.28    1.43 
  -4   2  -1    0.72    0.11 
  -4   2  -1    1.09    0.13 
  -4   2  -1    0.73    0.10 
   4  -2   1    0.96    0.12 
   4  -2   1    1.13    0.13 
   4  -2   1    1.10    0.15 
   4  -2   1    0.94    0.07 
  -5   2  -1    3.44    0.23 
  -5   2  -1    3.39    0.16 
  -5   2  -1    3.45    0.25 
   5  -2   1    3.48    0.16 
   5  -2   1    3.82    0.25 
   5  -2   1    3.68    0.25 
   5  -2   1    3.20    0.15 
   5  -2   1    3.31    0.27 
   5  -2   1    3.29    0.15 
  -6   2  -1    0.57    0.08 
  -6   2  -1    0.63    0.10 
   6  -2   1    0.62    0.07 
   6  -2   1    0.72    0.08 
  -7   2  -1   14.36    0.54 
  -7   2  -1   13.97    0.50 
   7  -2   1   13.50    0.52 
   7  -2   1   14.00    0.48 
  -8   2  -1   39.77    1.38 
  -8   2  -1   39.42    1.30 
   8  -2   1   39.18    1.38 
  -9   2  -1   16.49    0.55 
  -9   2  -1   15.72    0.65 
  -9   2  -1   16.77    0.61 
   9  -2   1   17.07    0.53 
   9  -2   1   16.69    0.63 
 -10   2  -1    0.50    0.09 
 -10   2  -1    0.26    0.11 
  10  -2   1    0.37    0.06 
  10  -2   1    0.34    0.06 
 -11   2  -1    0.71    0.08 
 -11   2  -1    0.85    0.12 
  11  -2   1    0.81    0.07 
 -12   2  -1    0.14    0.05 
 -12  -1   1    0.26    0.05 
 -11  -1   1    3.01    0.15 
  10   1  -1    0.03    0.05 
  10   1  -1    0.05    0.04 
 -10  -1   1   -0.04    0.05 
 -10  -1   1   -0.12    0.08 
 -10  -1   1    0.08    0.06 
   9   1  -1    1.72    0.13 
  -9  -1   1    1.76    0.17 
  -9  -1   1    1.73    0.13 
  -9  -1   1    1.81    0.15 
  -9  -1   1    1.72    0.17 
   8   1  -1    1.37    0.11 
  -8  -1   1    1.41    0.14 
  -8  -1   1    1.31    0.15 
   7   1  -1    0.80    0.07 
   7   1  -1    0.77    0.10 
  -7  -1   1    0.71    0.10 
  -7  -1   1    0.87    0.12 
   6   1  -1   35.06    1.24 
  -6  -1   1   35.93    1.16 
  -6  -1   1   36.76    1.24 
   5   1  -1   18.49    0.89 
   5   1  -1   17.34    0.64 
  -5  -1   1   18.14    0.77 
  -5  -1   1   18.20    0.60 
   4   1  -1    0.23    0.06 
   4   1  -1    0.17    0.08 
   4   1  -1    0.39    0.05 
   4   1  -1    0.32    0.11 
  -4  -1   1    0.22    0.07 
  -4  -1   1    0.21    0.05 
   3   1  -1   20.37    0.87 
   3   1  -1   20.39    0.84 
   3   1  -1   17.29    0.84 
   3   1  -1   21.49    1.11 
   3   1  -1   19.27    0.87 
   3   1  -1   18.09    0.78 
   3   1  -1   18.57    0.71 
   3   1  -1   21.06    1.09 
  -3  -1   1   19.53    0.80 
  -3  -1   1   19.22    0.76 
  -3  -1   1   18.56    0.86 
  -3  -1   1   18.45    0.87 
   2   1  -1  534.27   21.68 
   2   1  -1  542.41   19.02 
   2   1  -1  494.32   21.68 
   2   1  -1  482.20   21.66 
   2   1  -1  518.52   25.92 
   2   1  -1  543.16   21.56 
   2   1  -1  535.17   18.50 
  -2  -1   1  503.04   18.92 
  -2  -1   1  541.98   18.92 
  -2  -1   1  519.96   21.71 
  -2  -1   1  527.21   21.67 
  -2  -1   1  539.37   18.93 
  -2  -1   1  499.11   21.46 
   1   1  -1   38.51    2.01 
   1   1  -1   41.23    1.68 
   1   1  -1   40.79    1.47 
   1   1  -1   37.96    1.66 
   1   1  -1   37.79    1.66 
   1   1  -1   40.48    1.66 
   1   1  -1   40.79    1.46 
   1   1  -1   38.58    2.01 
  -1  -1   1   38.65    1.67 
  -1  -1   1   39.90    1.47 
  -1  -1   1   40.40    1.67 
  -1  -1   1   43.59    1.48 
  -1  -1   1   39.36    1.46 
  -1  -1   1   41.36    2.01 
  -1   1  -1   25.84    0.92 
  -1   1  -1   24.20    1.04 
  -1   1  -1   26.46    0.93 
  -1   1  -1   24.87    1.04 
  -1   1  -1   24.47    0.97 
   1  -1   1   24.47    1.04 
   1  -1   1   26.50    0.92 
   1  -1   1   25.50    0.92 
   1  -1   1   22.13    1.26 
   1  -1   1   23.76    1.05 
   1  -1   1   25.26    1.05 
   1  -1   1   24.52    0.97 
  -2   1  -1   22.26    0.99 
  -2   1  -1   22.23    0.90 
  -2   1  -1   23.98    0.99 
  -2   1  -1   23.10    1.00 
  -2   1  -1   23.15    0.87 
   2  -1   1   22.98    0.89 
   2  -1   1   23.23    1.00 
   2  -1   1   24.17    0.99 
   2  -1   1   23.69    1.22 
   2  -1   1   23.44    1.00 
   2  -1   1   21.72    0.98 
  -3   1  -1   29.24    1.24 
  -3   1  -1   25.39    1.53 
  -3   1  -1   28.72    1.09 
  -3   1  -1   28.88    1.23 
   3  -1   1   29.58    1.23 
   3  -1   1   29.74    1.23 
   3  -1   1   27.31    1.23 
   3  -1   1   29.37    1.51 
   3  -1   1   26.34    1.10 
  -4   1  -1    4.16    0.26 
  -4   1  -1    4.70    0.28 
  -4   1  -1    3.99    0.24 
   4  -1   1    4.31    0.26 
   4  -1   1    3.88    0.27 
   4  -1   1    4.90    0.28 
   4  -1   1    4.10    0.18 
  -5   1  -1    0.12    0.06 
  -5   1  -1    0.14    0.08 
   5  -1   1    0.02    0.04 
   5  -1   1    0.02    0.04 
   5  -1   1    0.02    0.05 
  -6   1  -1   20.41    0.70 
  -6   1  -1   19.40    0.65 
   6  -1   1   18.97    0.69 
   6  -1   1   18.47    0.64 
  -7   1  -1   10.18    0.41 
  -7   1  -1    9.48    0.38 
   7  -1   1    9.49    0.38 
  -8   1  -1    0.10    0.10 
  -8   1  -1    0.06    0.08 
   8  -1   1    0.07    0.07 
  -9   1  -1    0.11    0.08 
  -9   1  -1    0.06    0.06 
  -9   1  -1    0.19    0.10 
  -9   1  -1   -0.04    0.07 
   9  -1   1    0.03    0.04 
   9  -1   1    0.05    0.05 
 -10   1  -1    0.22    0.11 
 -10   1  -1    0.43    0.09 
  10  -1   1    0.22    0.05 
 -11   1  -1    2.57    0.15 
 -12   1  -1    5.01    0.19 
 -12   0   1    6.51    0.23 
 -11   0   1    5.19    0.22 
  10   0  -1    0.37    0.07 
 -10   0   1    0.23    0.10 
 -10   0   1    0.41    0.08 
 -10   0   1    0.31    0.06 
   9   0  -1    4.89    0.22 
   9   0  -1    5.01    0.25 
   9   0  -1    5.20    0.20 
   9   0  -1    5.29    0.19 
  -9   0   1    4.77    0.21 
  -9   0   1    5.16    0.29 
  -9   0   1    5.04    0.26 
  -9   0   1    5.18    0.23 
   8   0  -1    0.32    0.08 
   8   0  -1    0.29    0.07 
  -8   0   1    0.43    0.11 
  -8   0   1    0.45    0.10 
   7   0  -1   19.89    0.73 
  -7   0   1   19.76    0.69 
  -7   0   1   20.61    0.74 
   6   0  -1    0.39    0.07 
  -6   0   1    0.38    0.07 
  -6   0   1    0.46    0.09 
   5   0  -1    8.87    0.31 
   5   0  -1    9.14    0.34 
  -5   0   1    9.12    0.33 
  -5   0   1    9.07    0.44 
   4   0  -1   17.93    0.78 
   4   0  -1   19.18    0.85 
   4   0  -1   18.11    0.64 
   4   0  -1   19.94    0.83 
  -4   0   1   18.60    0.78 
  -4   0   1   17.15    0.61 
  -4   0   1   18.51    0.86 
  -4   0   1   18.30    0.75 
   3   0  -1    4.63    0.25 
   3   0  -1    4.74    0.35 
   3   0  -1    4.09    0.25 
   3   0  -1    4.76    0.24 
   3   0  -1    4.34    0.34 
   3   0  -1    4.19    0.25 
  -3   0   1    4.24    0.24 
  -3   0   1    4.19    0.26 
  -3   0   1    4.56    0.25 
  -3   0   1    4.34    0.23 
  -3   0   1    4.49    0.34 
   2   0  -1   27.17    1.17 
   2   0  -1   28.45    1.17 
   2   0  -1   25.25    1.16 
   2   0  -1   27.37    1.05 
  -2   0   1   27.26    1.16 
  -2   0   1   28.88    1.04 
  -2   0   1   27.52    1.42 
  -2   0   1   26.90    1.17 
  -2   0   1   26.71    1.17 
  -2   0   1   27.67    1.03 
   1   0  -1  246.03   10.67 
   1   0  -1  267.05    9.42 
   1   0  -1  243.78   10.78 
   1   0  -1  263.19    9.43 
   1   0  -1  264.49   10.80 
   1   0  -1  276.96    9.20 
  -1   0   1  257.55   10.67 
  -1   0   1  245.34   10.78 
  -1   0   1  253.43   10.79 
  -1   0   1  271.76    9.43 
  -1   0   1  257.49    9.40 
  -1   0  -1  104.08    3.87 
  -1   0  -1  102.03    4.43 
  -1   0  -1  102.99    4.40 
  -1   0  -1  109.73    3.88 
  -1   0  -1  106.79    4.44 
   1   0   1   99.38    4.40 
   1   0   1  110.12    3.87 
   1   0   1  109.40    3.88 
   1   0   1  101.46    4.43 
   1   0   1  122.10    5.33 
  -2   0  -1    7.93    0.38 
  -2   0  -1    8.47    0.36 
  -2   0  -1    7.65    0.38 
  -2   0  -1    7.61    0.37 
  -2   0  -1    7.51    0.34 
  -2   0  -1    7.71    0.49 
   2   0   1    7.35    0.48 
   2   0   1    8.06    0.38 
   2   0   1    8.29    0.37 
   2   0   1    7.94    0.36 
  -3   0  -1    2.65    0.26 
  -3   0  -1    2.53    0.18 
  -3   0  -1    2.46    0.19 
  -3   0  -1    2.82    0.17 
   3   0   1    2.90    0.17 
   3   0   1    2.56    0.19 
   3   0   1    2.63    0.26 
   3   0   1    2.99    0.20 
  -4   0  -1    3.42    0.15 
  -4   0  -1    3.39    0.22 
   4   0   1    3.85    0.25 
   4   0   1    3.48    0.24 
   4   0   1    3.74    0.22 
   4   0   1    3.28    0.15 
  -5   0  -1    0.84    0.13 
  -5   0  -1    0.77    0.08 
   5   0   1    0.73    0.07 
  -6   0  -1   25.39    0.84 
  -6   0  -1   25.87    0.90 
   6   0   1   24.99    0.89 
  -7   0  -1    4.01    0.22 
  -7   0  -1    3.75    0.20 
   7   0   1    3.38    0.18 
  -8   0  -1    4.26    0.25 
  -8   0  -1    4.08    0.23 
   8   0   1    4.01    0.18 
  -9   0  -1    2.68    0.19 
  -9   0  -1    2.98    0.23 
  -9   0  -1    2.75    0.18 
  -9   0  -1    2.86    0.16 
   9   0   1    2.64    0.12 
 -10   0  -1    1.37    0.11 
 -10   0  -1    1.81    0.15 
 -10   0  -1    1.21    0.15 
 -11   0  -1    0.44    0.07 
 -12   0  -1    0.95    0.08 
 -12   1   1    7.39    0.26 
 -11   1   1    0.21    0.09 
 -11   1   1    0.15    0.06 
  10  -1  -1    1.49    0.10 
  10  -1  -1    1.33    0.12 
 -10   1   1    1.43    0.13 
 -10   1   1    1.18    0.14 
 -10   1   1    1.42    0.16 
   9  -1  -1    4.95    0.19 
   9  -1  -1    4.57    0.24 
   9  -1  -1    4.94    0.22 
  -9   1   1    4.44    0.22 
  -9   1   1    5.07    0.26 
  -9   1   1    5.08    0.28 
  -9   1   1    4.72    0.20 
   8  -1  -1    1.41    0.13 
  -8   1   1    1.58    0.14 
  -8   1   1    1.36    0.15 
   7  -1  -1    3.02    0.17 
   7  -1  -1    3.33    0.12 
  -7   1   1    3.21    0.18 
  -7   1   1    3.06    0.19 
   6  -1  -1    3.50    0.16 
   6  -1  -1    3.59    0.17 
  -6   1   1    3.61    0.17 
  -6   1   1    3.54    0.19 
   5  -1  -1    2.88    0.13 
   5  -1  -1    3.12    0.22 
   5  -1  -1    2.63    0.25 
   5  -1  -1    2.97    0.14 
   5  -1  -1    2.81    0.23 
  -5   1   1    3.08    0.22 
  -5   1   1    2.90    0.14 
  -5   1   1    3.14    0.24 
   4  -1  -1    0.29    0.05 
   4  -1  -1    0.33    0.09 
   4  -1  -1    0.15    0.09 
   4  -1  -1    0.19    0.08 
  -4   1   1    0.18    0.08 
  -4   1   1    0.40    0.10 
  -4   1   1    0.23    0.08 
  -4   1   1    0.28    0.07 
   3  -1  -1  108.26    4.02 
   3  -1  -1  102.63    5.49 
   3  -1  -1  109.99    5.49 
   3  -1  -1  112.36    4.58 
   3  -1  -1  106.70    4.56 
   3  -1  -1  107.74    4.52 
  -3   1   1  106.97    4.24 
  -3   1   1  114.16    4.00 
  -3   1   1  113.60    4.58 
  -3   1   1  107.06    4.52 
  -3   1   1  111.63    4.00 
  -3   1   1  109.13    4.57 
   2  -1  -1  114.20    4.77 
   2  -1  -1  120.26    5.73 
   2  -1  -1  121.57    4.17 
   2  -1  -1  117.16    4.17 
   2  -1  -1  112.09    4.72 
   2  -1  -1  115.49    4.19 
   2  -1  -1  117.43    4.78 
   2  -1  -1  106.27    5.72 
  -2   1   1  115.92    4.17 
  -2   1   1  110.82    4.44 
  -2   1   1  111.28    4.72 
  -2   1   1  108.52    5.72 
  -2   1   1  117.05    4.24 
  -2   1   1  118.53    4.16 
  -2   1   1  112.34    4.77 
   1  -1  -1   45.27    1.88 
   1  -1  -1   46.94    1.64 
   1  -1  -1   44.25    1.87 
   1  -1  -1   47.35    1.61 
   1  -1  -1   43.57    1.64 
  -1   1   1   42.63    1.87 
  -1   1   1   42.04    2.25 
  -1   1   1   42.02    2.25 
  -1   1   1   42.59    1.87 
  -1   1   1   44.64    1.75 
  -1   1   1   46.61    1.61 
  -1   1   1   48.68    1.64 
   0  -1  -1    1.55    0.12 
   0  -1  -1    1.84    0.09 
   0  -1  -1    1.78    0.10 
   0  -1  -1    1.63    0.09 
   0  -1  -1    1.75    0.09 
   0  -1  -1    1.62    0.10 
   0   1   1    1.70    0.10 
   0   1   1    1.86    0.13 
   0   1   1    1.71    0.09 
   0   1   1    1.71    0.10 
   0   1   1    1.82    0.10 
   0   1   1    1.70    0.10 
  -1  -1  -1   19.69    0.85 
  -1  -1  -1   20.02    0.75 
  -1  -1  -1   19.68    0.84 
  -1  -1  -1   20.76    1.03 
  -1  -1  -1   20.68    0.84 
  -1  -1  -1   18.25    0.74 
   1   1   1   19.62    1.02 
   1   1   1   19.71    0.78 
   1   1   1   20.67    0.75 
   1   1   1   20.21    0.82 
   1   1   1   20.08    0.82 
   1   1   1   18.64    0.84 
   1   1   1   18.58    0.84 
   1   1   1   19.54    0.74 
  -2  -1  -1    3.67    0.21 
  -2  -1  -1    3.61    0.20 
  -2  -1  -1    3.90    0.30 
  -2  -1  -1    3.80    0.22 
  -2  -1  -1    3.97    0.22 
   2   1   1    4.13    0.19 
   2   1   1    3.75    0.30 
   2   1   1    4.04    0.23 
   2   1   1    3.73    0.21 
   2   1   1    3.87    0.19 
   2   1   1    4.14    0.22 
  -3  -1  -1   39.15    1.49 
  -3  -1  -1   38.56    2.06 
  -3  -1  -1   38.18    1.70 
   3   1   1   38.76    1.50 
   3   1   1   37.93    2.05 
   3   1   1   38.25    1.66 
   3   1   1   41.01    1.69 
   3   1   1   41.18    1.66 
   3   1   1   39.11    1.45 
  -4  -1  -1   13.22    0.58 
  -4  -1  -1   13.53    0.45 
   4   1   1   12.81    0.47 
   4   1   1   13.79    0.67 
  -5  -1  -1    1.60    0.11 
   5   1   1    1.70    0.21 
   5   1   1    1.31    0.10 
   5   1   1    1.35    0.09 
  -6  -1  -1    2.67    0.16 
   6   1   1    3.01    0.13 
  -7  -1  -1    2.96    0.19 
  -7  -1  -1    2.93    0.20 
  -8  -1  -1    8.16    0.29 
  -8  -1  -1    6.95    0.36 
  -8  -1  -1    8.02    0.34 
   8   1   1    7.38    0.26 
  -9  -1  -1    0.36    0.09 
  -9  -1  -1    0.30    0.12 
  -9  -1  -1    0.23    0.07 
  -9  -1  -1    0.13    0.08 
   9   1   1    0.27    0.06 
 -10  -1  -1    0.10    0.09 
 -10  -1  -1    0.15    0.07 
 -10  -1  -1    0.07    0.05 
  10   1   1    0.15    0.04 
 -11  -1  -1    0.37    0.07 
 -12   2   1    0.07    0.05 
  11  -2  -1    1.76    0.12 
  11  -2  -1    1.83    0.10 
 -11   2   1    2.05    0.18 
 -11   2   1    1.82    0.13 
  10  -2  -1    2.47    0.13 
  10  -2  -1    2.20    0.15 
  10  -2  -1    2.23    0.17 
 -10   2   1    2.35    0.15 
 -10   2   1    2.56    0.21 
   9  -2  -1    0.26    0.08 
   9  -2  -1    0.16    0.07 
   9  -2  -1    0.29    0.06 
  -9   2   1    0.20    0.07 
  -9   2   1   -0.02    0.09 
   8  -2  -1    5.58    0.20 
   8  -2  -1    5.44    0.24 
   8  -2  -1    5.84    0.26 
  -8   2   1    5.03    0.25 
  -8   2   1    5.93    0.29 
   7  -2  -1    5.40    0.22 
   7  -2  -1    4.97    0.24 
  -7   2   1    5.75    0.26 
  -7   2   1    5.52    0.24 
   6  -2  -1   15.28    0.55 
   6  -2  -1   15.19    0.51 
  -6   2   1   15.13    0.52 
  -6   2   1   15.11    0.56 
   5  -2  -1    5.08    0.30 
   5  -2  -1    4.85    0.29 
   5  -2  -1    4.79    0.20 
   5  -2  -1    4.74    0.18 
   5  -2  -1    4.49    0.31 
  -5   2   1    4.33    0.27 
  -5   2   1    4.90    0.30 
  -5   2   1    4.50    0.20 
   4  -2  -1   31.43    1.43 
   4  -2  -1   34.97    1.11 
   4  -2  -1   31.84    1.42 
   4  -2  -1   32.33    1.29 
   4  -2  -1   32.81    1.40 
  -4   2   1   35.19    1.43 
  -4   2   1   30.68    1.31 
  -4   2   1   32.59    1.26 
  -4   2   1   31.29    1.25 
   3  -2  -1   61.33    2.67 
   3  -2  -1   59.75    2.62 
   3  -2  -1   63.33    2.65 
   3  -2  -1   62.22    2.32 
   3  -2  -1   59.66    2.35 
  -3   2   1   62.78    2.65 
  -3   2   1   58.77    2.61 
  -3   2   1   67.41    2.65 
  -3   2   1   63.98    2.33 
  -3   2   1   62.07    2.47 
  -3   2   1   67.49    3.23 
  -3   2   1   67.00    2.33 
   2  -2  -1   31.71    1.29 
   2  -2  -1   29.17    1.56 
   2  -2  -1   30.41    1.13 
   2  -2  -1   31.93    1.13 
   2  -2  -1   30.18    1.30 
   2  -2  -1   30.96    1.56 
   2  -2  -1   29.73    1.15 
  -2   2   1   30.26    1.15 
  -2   2   1   31.30    1.13 
  -2   2   1   29.43    1.57 
  -2   2   1   29.84    1.27 
  -2   2   1   30.53    1.27 
  -2   2   1   30.53    1.22 
  -2   2   1   28.65    1.26 
   1  -2  -1   44.37    1.51 
   1  -2  -1   42.23    2.08 
   1  -2  -1   37.78    1.74 
   1  -2  -1   41.96    2.08 
  -1   2   1   41.09    2.08 
  -1   2   1   43.27    1.51 
  -1   2   1   43.28    1.55 
  -1   2   1   40.94    2.08 
  -1   2   1   39.70    1.63 
  -1   2   1   39.71    1.50 
   0  -2  -1    2.33    0.14 
   0  -2  -1    2.41    0.14 
   0  -2  -1    2.55    0.12 
   0  -2  -1    2.43    0.11 
   0  -2  -1    2.55    0.16 
   0   2   1    2.35    0.10 
   0   2   1    2.28    0.14 
   0   2   1    2.71    0.11 
   0   2   1    2.27    0.14 
   0   2   1    2.50    0.13 
   0   2   1    2.10    0.13 
   0   2   1    2.56    0.17 
   0   2   1    2.54    0.14 
  -1  -2  -1    5.20    0.23 
  -1  -2  -1    4.64    0.21 
  -1  -2  -1    4.76    0.23 
  -1  -2  -1    4.89    0.31 
  -1  -2  -1    4.77    0.26 
  -1  -2  -1    4.93    0.23 
   1   2   1    4.20    0.25 
   1   2   1    5.10    0.22 
   1   2   1    4.60    0.24 
   1   2   1    4.89    0.32 
   1   2   1    4.97    0.26 
   1   2   1    4.57    0.23 
  -2  -2  -1  205.05    7.37 
  -2  -2  -1  198.92   10.07 
  -2  -2  -1  202.49    8.41 
  -2  -2  -1  209.43    7.35 
   2   2   1  202.74    7.35 
   2   2   1  188.59    8.39 
   2   2   1  203.26    7.21 
   2   2   1  210.40    8.35 
   2   2   1  198.72   10.07 
  -3  -2  -1    6.37    0.47 
  -3  -2  -1    6.39    0.24 
  -3  -2  -1    6.42    0.31 
   3   2   1    6.45    0.37 
   3   2   1    6.85    0.37 
   3   2   1    6.09    0.30 
  -4  -2  -1   13.23    0.45 
  -4  -2  -1   12.45    0.58 
   4   2   1   13.43    0.67 
   4   2   1   13.17    0.46 
  -5  -2  -1    3.85    0.19 
  -6  -2  -1    1.44    0.13 
  -7  -2  -1   14.21    0.53 
  -7  -2  -1   14.18    0.57 
   7   2   1   14.21    0.45 
  -8  -2  -1    1.00    0.12 
  -8  -2  -1    0.98    0.10 
  -8  -2  -1    0.94    0.14 
   8   2   1    0.80    0.08 
  -9  -2  -1    0.25    0.11 
  -9  -2  -1    0.13    0.07 
   9   2   1    0.17    0.04 
 -10  -2  -1    0.47    0.07 
 -10  -2  -1    0.57    0.08 
 -11  -2  -1    1.03    0.09 
 -12   3   1    4.37    0.17 
  11  -3  -1    0.26    0.07 
  11  -3  -1    0.22    0.05 
 -11   3   1    0.07    0.09 
 -11   3   1    0.25    0.06 
  10  -3  -1    3.90    0.22 
  10  -3  -1    3.85    0.19 
  10  -3  -1    4.01    0.17 
 -10   3   1    4.32    0.26 
 -10   3   1    4.13    0.19 
   9  -3  -1    2.84    0.16 
   9  -3  -1    2.79    0.17 
   9  -3  -1    2.68    0.18 
   9  -3  -1    2.66    0.11 
  -9   3   1    2.69    0.20 
  -9   3   1    2.74    0.29 
   8  -3  -1   33.99    1.11 
   8  -3  -1   34.75    1.20 
  -8   3   1   34.31    1.19 
  -8   3   1   32.71    1.40 
   7  -3  -1    6.13    0.26 
   7  -3  -1    6.07    0.24 
  -7   3   1    6.26    0.28 
  -7   3   1    5.87    0.34 
   6  -3  -1    1.10    0.18 
   6  -3  -1    1.47    0.09 
   6  -3  -1    1.40    0.10 
  -6   3   1    1.26    0.12 
  -6   3   1    1.34    0.16 
   5  -3  -1   10.20    0.51 
   5  -3  -1    9.92    0.37 
   5  -3  -1    9.85    0.34 
  -5   3   1   10.21    0.45 
   4  -3  -1   59.53    2.73 
   4  -3  -1   64.53    2.48 
   4  -3  -1   63.13    2.20 
  -4   3   1   64.48    2.59 
  -4   3   1   66.24    2.44 
  -4   3   1   65.54    2.76 
  -4   3   1   71.00    2.77 
  -4   3   1   69.21    2.48 
  -4   3   1   66.47    2.43 
   3  -3  -1   53.16    1.96 
   3  -3  -1   52.85    2.20 
   3  -3  -1   54.87    1.93 
   3  -3  -1   52.88    2.66 
   3  -3  -1   53.05    2.66 
   3  -3  -1   51.15    1.92 
  -3   3   1   48.40    2.05 
  -3   3   1   50.55    2.66 
  -3   3   1   51.96    1.92 
  -3   3   1   52.89    1.96 
  -3   3   1   48.43    2.15 
   2  -3  -1  144.12    6.99 
   2  -3  -1  134.53    5.08 
   2  -3  -1  138.14    6.98 
   2  -3  -1  137.19    5.83 
   2  -3  -1  141.77    5.83 
   2  -3  -1  147.74    5.10 
  -2   3   1  131.10    5.45 
  -2   3   1  145.02    5.09 
  -2   3   1  141.03    5.23 
  -2   3   1  138.14    6.99 
  -2   3   1  144.94    5.20 
   1  -3  -1   46.15    1.64 
   1  -3  -1   47.08    2.25 
   1  -3  -1   46.38    2.25 
   1  -3  -1   44.43    1.85 
  -1   3   1   44.70    1.65 
  -1   3   1   42.75    1.85 
  -1   3   1   44.29    2.25 
  -1   3   1   45.31    1.69 
  -1   3   1   44.75    1.70 
  -1   3   1   43.09    1.78 
   0  -3  -1  272.44   10.10 
   0  -3  -1  277.89   11.45 
   0  -3  -1  290.55   13.79 
   0  -3  -1  273.35   10.10 
   0   3   1  287.03   10.31 
   0   3   1  263.77    9.91 
   0   3   1  313.22   13.81 
   0   3   1  276.14   11.45 
   0   3   1  256.62   11.52 
   0   3   1  275.87   10.76 
  -1  -3  -1   42.44    2.13 
  -1  -3  -1   42.64    1.55 
  -1  -3  -1   42.48    1.57 
  -1  -3  -1   40.84    1.76 
   1   3   1   41.14    2.13 
   1   3   1   44.69    1.78 
   1   3   1   40.19    1.79 
   1   3   1   41.32    1.54 
   1   3   1   42.65    1.54 
   1   3   1   41.00    1.66 
  -2  -3  -1   72.82    3.75 
  -2  -3  -1   74.53    2.73 
   2   3   1   73.18    2.68 
   2   3   1   77.22    3.12 
   2   3   1   71.91    2.89 
   2   3   1   73.42    3.13 
   2   3   1   75.17    3.75 
   2   3   1   73.26    2.43 
  -3  -3  -1   15.10    0.51 
  -3  -3  -1   15.26    0.64 
   3   3   1   15.60    0.74 
   3   3   1   14.72    0.54 
   3   3   1   16.20    0.52 
   3   3   1   14.91    0.75 
  -4  -3  -1    4.06    0.18 
   4   3   1    4.12    0.15 
   4   3   1    4.37    0.31 
  -5  -3  -1   29.41    0.95 
   5   3   1   28.49    0.84 
  -6  -3  -1   15.63    0.56 
   6   3   1   15.79    0.48 
  -7  -3  -1    0.12    0.08 
  -7  -3  -1   -0.08    0.09 
  -7  -3  -1    0.14    0.07 
   7   3   1    0.08    0.05 
  -8  -3  -1   11.64    0.51 
  -8  -3  -1   12.04    0.42 
  -8  -3  -1   12.25    0.48 
   8   3   1   12.40    0.36 
   8   3   1   12.58    0.36 
  -9  -3  -1    7.04    0.34 
  -9  -3  -1    7.08    0.27 
 -10  -3  -1    0.04    0.06 
 -10  -3  -1    0.11    0.05 
 -12   4   1    0.29    0.05 
 -12   4   1    0.33    0.07 
  11  -4  -1    1.11    0.11 
  11  -4  -1    1.19    0.10 
 -11   4   1    1.15    0.14 
 -11   4   1    1.09    0.11 
 -11   4   1    1.15    0.10 
  10  -4  -1    0.06    0.07 
  10  -4  -1    0.03    0.07 
  10  -4  -1    0.02    0.05 
  10  -4  -1    0.02    0.07 
 -10   4   1    0.04    0.09 
 -10   4   1    0.16    0.06 
 -10   4   1    0.12    0.07 
   9  -4  -1    0.29    0.05 
   9  -4  -1    0.10    0.07 
   9  -4  -1    0.17    0.08 
  -9   4   1    0.46    0.09 
  -9   4   1    0.20    0.15 
  -9   4   1    0.19    0.09 
   8  -4  -1   16.71    0.63 
   8  -4  -1   17.13    0.58 
  -8   4   1   16.33    0.77 
  -8   4   1   17.04    0.64 
   7  -4  -1    1.48    0.11 
   7  -4  -1    1.32    0.10 
  -7   4   1    1.11    0.16 
  -7   4   1    1.30    0.13 
   6  -4  -1    0.75    0.08 
   6  -4  -1    0.65    0.07 
  -6   4   1    0.80    0.10 
  -6   4   1    0.58    0.12 
   5  -4  -1  109.38    3.30 
   5  -4  -1  103.20    4.00 
   5  -4  -1  106.07    3.58 
  -5   4   1  110.26    4.02 
  -5   4   1  104.26    4.19 
   4  -4  -1    2.24    0.10 
   4  -4  -1    2.30    0.19 
   4  -4  -1    2.42    0.26 
   4  -4  -1    2.33    0.24 
  -4   4   1    2.18    0.18 
  -4   4   1    2.37    0.26 
   3  -4  -1   13.02    0.54 
   3  -4  -1   11.76    0.70 
   3  -4  -1   13.18    0.71 
   3  -4  -1   12.40    0.56 
   3  -4  -1   11.73    0.50 
  -3   4   1   13.23    0.51 
  -3   4   1   12.84    0.56 
  -3   4   1   11.88    0.70 
  -3   4   1   12.70    0.52 
   2  -4  -1   20.26    1.02 
   2  -4  -1   19.74    1.02 
   2  -4  -1   18.80    0.74 
  -2   4   1   19.29    0.77 
  -2   4   1   18.07    0.82 
  -2   4   1   19.78    1.02 
  -2   4   1   20.88    0.77 
   1  -4  -1    7.71    0.30 
   1  -4  -1    7.54    0.34 
  -1   4   1    8.09    0.40 
  -1   4   1    7.91    0.42 
  -1   4   1    7.56    0.34 
  -1   4   1    8.01    0.35 
  -1   4   1    8.03    0.34 
  -1   4   1    7.14    0.37 
   0  -4  -1    0.64    0.07 
   0  -4  -1    0.80    0.07 
   0  -4  -1    0.74    0.09 
   0  -4  -1    0.76    0.09 
   0   4   1    0.70    0.08 
   0   4   1    0.62    0.10 
   0   4   1    1.00    0.10 
   0   4   1    0.72    0.08 
   0   4   1    0.65    0.10 
   0   4   1    0.77    0.10 
   0   4   1    0.61    0.10 
  -1  -4  -1   38.41    1.42 
  -1  -4  -1   36.16    1.61 
   1   4   1   39.32    1.66 
   1   4   1   37.25    1.54 
   1   4   1   39.78    1.65 
   1   4   1   37.98    1.28 
   1   4   1   37.81    1.43 
  -2  -4  -1    1.82    0.10 
  -2  -4  -1    1.95    0.14 
   2   4   1    1.77    0.11 
   2   4   1    1.97    0.19 
   2   4   1    1.86    0.16 
   2   4   1    1.82    0.19 
   2   4   1    1.68    0.12 
  -3  -4  -1    0.27    0.06 
  -3  -4  -1    0.30    0.08 
   3   4   1    0.15    0.06 
   3   4   1    0.23    0.10 
   3   4   1    0.29    0.03 
   3   4   1    0.35    0.07 
  -4  -4  -1    5.91    0.24 
   4   4   1    5.86    0.19 
  -5  -4  -1    4.34    0.21 
   5   4   1    4.35    0.15 
  -6  -4  -1    9.01    0.36 
   6   4   1    8.86    0.27 
   6   4   1    8.62    0.27 
  -7  -4  -1    2.36    0.18 
  -7  -4  -1    2.58    0.21 
  -7  -4  -1    2.97    0.17 
  -8  -4  -1   10.19    0.36 
  -8  -4  -1   10.10    0.44 
  -9  -4  -1    0.52    0.07 
 -10  -4  -1    2.33    0.11 
 -13   5   1    0.24    0.05 
  12  -5  -1    0.61    0.06 
 -12   5   1    0.80    0.09 
  11  -5  -1   15.10    0.48 
  11  -5  -1   14.42    0.52 
 -11   5   1   14.33    0.47 
 -11   5   1   14.48    0.52 
 -11   5   1   14.90    0.58 
  10  -5  -1    6.58    0.25 
  10  -5  -1    6.43    0.24 
  10  -5  -1    6.62    0.31 
  10  -5  -1    6.34    0.28 
  10  -5  -1    6.82    0.29 
  10  -5  -1    6.46    0.24 
 -10   5   1    6.54    0.24 
 -10   5   1    6.50    0.33 
 -10   5   1    6.48    0.28 
   9  -5  -1    6.08    0.28 
   9  -5  -1    6.34    0.26 
  -9   5   1    5.60    0.29 
  -9   5   1    5.66    0.24 
  -9   5   1    6.04    0.26 
  -9   5   1    5.51    0.39 
   8  -5  -1   30.60    1.00 
   8  -5  -1   30.14    1.08 
  -8   5   1   30.78    1.08 
  -8   5   1   30.72    1.28 
  -8   5   1   30.84    1.08 
   7  -5  -1    9.34    0.36 
   7  -5  -1    8.66    0.33 
  -7   5   1    9.08    0.37 
  -7   5   1    8.90    0.33 
  -7   5   1    8.53    0.45 
   6  -5  -1   56.60    1.75 
   6  -5  -1   56.49    1.90 
  -6   5   1   56.40    1.92 
  -6   5   1   54.38    2.17 
  -6   5   1   55.60    1.87 
   5  -5  -1   37.48    1.17 
   5  -5  -1   37.79    1.28 
   5  -5  -1   39.58    1.50 
  -5   5   1   36.71    1.17 
  -5   5   1   38.19    1.47 
  -5   5   1   36.41    1.17 
  -5   5   1   37.46    1.54 
  -5   5   1   35.66    1.45 
   4  -5  -1    0.17    0.04 
   4  -5  -1    0.19    0.10 
   4  -5  -1    0.10    0.10 
   4  -5  -1    0.11    0.08 
  -4   5   1    0.18    0.03 
  -4   5   1    0.08    0.07 
  -4   5   1    0.42    0.10 
  -4   5   1    0.07    0.12 
  -4   5   1    0.10    0.08 
   3  -5  -1    2.76    0.18 
   3  -5  -1    3.06    0.24 
   3  -5  -1    2.50    0.22 
  -3   5   1    2.65    0.14 
  -3   5   1    3.02    0.21 
  -3   5   1    3.02    0.18 
  -3   5   1    2.70    0.17 
  -3   5   1    2.87    0.23 
  -2   5   1    0.68    0.11 
  -2   5   1    0.79    0.10 
  -2   5   1    0.89    0.11 
  -2   5   1    0.82    0.08 
  -1   5   1   17.72    0.72 
  -1   5   1   16.82    0.61 
  -1   5   1   17.76    0.81 
  -1   5   1   17.14    0.75 
  -1   5   1   17.93    0.70 
  -1   5   1   16.82    0.76 
   0  -5  -1   17.06    0.66 
   0   5   1   18.05    0.72 
   0   5   1   17.40    0.80 
   0   5   1   17.71    0.77 
   0   5   1   16.26    0.75 
   0   5   1   17.20    0.61 
  -1  -5  -1   13.32    0.53 
   1   5   1   13.03    0.64 
   1   5   1   13.15    0.49 
   1   5   1   13.05    0.56 
   1   5   1   12.74    0.60 
   1   5   1   13.48    0.63 
   1   5   1   13.01    0.45 
  -2  -5  -1    1.65    0.10 
  -2  -5  -1    1.49    0.14 
   2   5   1    1.60    0.13 
   2   5   1    1.65    0.19 
   2   5   1    1.59    0.10 
  -3  -5  -1    3.77    0.17 
   3   5   1    3.82    0.20 
  -4  -5  -1    7.92    0.30 
  -5  -5  -1    4.68    0.22 
  -6  -5  -1   20.05    0.66 
  -6  -5  -1   22.00    0.73 
   6   5   1   20.91    0.73 
   6   5   1   20.44    0.58 
  -7  -5  -1    8.62    0.36 
  -7  -5  -1    8.52    0.32 
  -8  -5  -1    0.93    0.09 
  -9  -5  -1    1.44    0.11 
 -10  -5  -1    4.37    0.16 
 -13   6   1    5.85    0.22 
  12  -6  -1    2.53    0.12 
 -12   6   1    2.88    0.15 
  11  -6  -1    0.71    0.07 
  11  -6  -1    0.74    0.09 
  11  -6  -1    0.64    0.06 
 -11   6   1    0.56    0.09 
 -11   6   1    0.68    0.11 
  10  -6  -1    0.95    0.08 
  10  -6  -1    1.06    0.09 
  10  -6  -1    1.11    0.13 
  10  -6  -1    0.81    0.11 
  10  -6  -1    0.98    0.10 
 -10   6   1    0.91    0.10 
 -10   6   1    0.93    0.09 
 -10   6   1    0.99    0.14 
   9  -6  -1    5.75    0.27 
   9  -6  -1    6.22    0.26 
  -9   6   1    5.65    0.29 
  -9   6   1    5.65    0.26 
  -9   6   1    5.28    0.38 
  -9   6   1    5.40    0.25 
   8  -6  -1    5.97    0.26 
   8  -6  -1    5.61    0.24 
  -8   6   1    6.29    0.38 
  -8   6   1    5.48    0.27 
  -8   6   1    5.38    0.22 
   7  -6  -1    0.40    0.07 
   7  -6  -1    0.41    0.07 
  -7   6   1    0.43    0.11 
  -7   6   1    0.53    0.06 
  -7   6   1    0.30    0.12 
  -7   6   1    0.44    0.06 
  -7   6   1    0.51    0.09 
   6  -6  -1    6.86    0.27 
   6  -6  -1    7.05    0.25 
  -6   6   1    6.47    0.37 
  -6   6   1    6.64    0.23 
  -6   6   1    6.56    0.24 
  -6   6   1    6.71    0.28 
  -6   6   1    6.87    0.36 
   5  -6  -1   28.63    1.00 
   5  -6  -1   29.06    0.92 
  -5   6   1   28.82    1.16 
  -5   6   1   27.31    1.16 
  -5   6   1   29.18    1.24 
  -5   6   1   28.87    0.90 
  -5   6   1   30.52    0.90 
   4  -6  -1    4.43    0.17 
   4  -6  -1    4.50    0.28 
  -4   6   1    4.64    0.26 
  -4   6   1    4.99    0.27 
  -4   6   1    4.77    0.30 
   3  -6  -1    2.94    0.20 
  -3   6   1    3.19    0.22 
  -3   6   1    3.21    0.20 
  -3   6   1    2.98    0.24 
  -3   6   1    2.88    0.16 
  -2   6   1   13.21    0.50 
  -2   6   1   13.24    0.58 
  -2   6   1   14.19    0.60 
  -2   6   1   14.06    0.65 
  -1   6   1   27.27    0.99 
  -1   6   1   28.63    1.14 
  -1   6   1   29.06    1.23 
  -1   6   1   30.62    1.31 
   0   6   1    4.87    0.30 
   0   6   1    4.71    0.29 
   0   6   1    4.58    0.22 
   0   6   1    4.51    0.31 
   0   6   1    4.40    0.18 
  -1  -6  -1    6.76    0.31 
   1   6   1    6.76    0.38 
   1   6   1    6.69    0.26 
   1   6   1    6.78    0.30 
  -2  -6  -1   23.05    0.76 
   2   6   1   23.87    0.79 
   2   6   1   23.98    0.85 
   2   6   1   23.94    0.80 
  -3  -6  -1    7.05    0.26 
   3   6   1    6.65    0.31 
   3   6   1    7.05    0.29 
  -4  -6  -1    5.75    0.24 
  -5  -6  -1    2.25    0.16 
   5   6   1    2.54    0.15 
  -6  -6  -1    7.08    0.28 
  -6  -6  -1    7.36    0.31 
   6   6   1    7.08    0.29 
   6   6   1    7.07    0.22 
  -7  -6  -1    3.17    0.16 
  -8  -6  -1    5.67    0.22 
  -9  -6  -1    6.42    0.22 
 -13   7   1    5.00    0.19 
  12  -7  -1    3.62    0.17 
  12  -7  -1    3.71    0.15 
 -12   7   1    3.69    0.17 
  11  -7  -1    6.31    0.27 
  11  -7  -1    6.50    0.24 
  11  -7  -1    6.28    0.23 
  11  -7  -1    6.08    0.24 
 -11   7   1    6.26    0.26 
 -11   7   1    6.38    0.31 
  10  -7  -1   32.12    0.96 
  10  -7  -1   32.04    1.05 
  10  -7  -1   31.75    1.14 
 -10   7   1   32.70    1.04 
 -10   7   1   32.93    1.13 
 -10   7   1   31.18    1.11 
 -10   7   1   30.57    1.00 
 -10   7   1   30.93    1.01 
   9  -7  -1    0.06    0.06 
   9  -7  -1    0.02    0.05 
   9  -7  -1    0.08    0.07 
  -9   7   1   -0.07    0.06 
  -9   7   1    0.08    0.07 
  -9   7   1    0.03    0.08 
  -9   7   1   -0.02    0.04 
  -9   7   1   -0.03    0.04 
   8  -7  -1    0.83    0.10 
   8  -7  -1    0.83    0.09 
  -8   7   1    0.69    0.17 
  -8   7   1    0.68    0.07 
  -8   7   1    0.65    0.10 
  -8   7   1    0.77    0.07 
   7  -7  -1    1.62    0.12 
   7  -7  -1    1.60    0.11 
  -7   7   1    1.57    0.20 
  -7   7   1    1.65    0.13 
  -7   7   1    1.67    0.08 
  -7   7   1    1.56    0.08 
  -7   7   1    1.37    0.18 
   6  -7  -1   26.23    0.90 
   6  -7  -1   26.45    0.83 
  -6   7   1   24.79    1.07 
  -6   7   1   24.91    1.06 
  -6   7   1   25.50    0.89 
   5  -7  -1  100.75    3.09 
   5  -7  -1  100.86    3.36 
  -5   7   1   98.96    3.80 
  -5   7   1   95.86    3.78 
  -5   7   1  103.21    3.99 
   4  -7  -1   39.94    1.26 
   4  -7  -1   39.53    1.57 
  -4   7   1   40.12    1.60 
  -4   7   1   41.91    1.70 
  -4   7   1   39.92    1.37 
  -4   7   1   41.33    1.58 
   3  -7  -1   23.97    0.96 
  -3   7   1   24.47    1.00 
  -3   7   1   25.38    1.09 
  -3   7   1   24.98    0.87 
  -3   7   1   24.33    1.01 
  -2   7   1    1.36    0.12 
  -2   7   1    1.60    0.19 
  -2   7   1    1.53    0.19 
  -2   7   1    1.43    0.16 
  -1   7   1    7.74    0.29 
  -1   7   1    8.06    0.34 
  -1   7   1    8.27    0.45 
  -1   7   1    7.92    0.41 
   0   7   1    0.88    0.15 
   0   7   1    0.78    0.11 
   0   7   1    0.87    0.08 
   0   7   1    0.97    0.15 
   1   7   1    5.17    0.21 
   1   7   1    4.82    0.25 
   1   7   1    5.05    0.23 
   2   7   1    0.16    0.06 
   2   7   1    0.12    0.07 
   2   7   1    0.18    0.08 
   3   7   1    3.23    0.22 
   3   7   1    3.71    0.19 
   4   7   1    1.04    0.10 
  -5  -7  -1   10.36    0.38 
   5   7   1    9.84    0.29 
   5   7   1    9.68    0.38 
  -6  -7  -1    1.13    0.10 
   6   7   1    1.10    0.08 
   6   7   1    1.02    0.11 
  -7  -7  -1   10.29    0.36 
   7   7   1   10.64    0.31 
  -8  -7  -1    8.18    0.28 
 -13   8   1    0.11    0.04 
  12  -8  -1    1.48    0.11 
  12  -8  -1    1.40    0.09 
  12  -8  -1    1.36    0.09 
 -12   8   1    1.47    0.11 
  11  -8  -1    0.13    0.05 
  11  -8  -1    0.20    0.05 
 -11   8   1    0.12    0.09 
 -11   8   1    0.07    0.06 
 -11   8   1    0.00    0.06 
  10  -8  -1    0.50    0.10 
  10  -8  -1    0.55    0.06 
  10  -8  -1    0.52    0.09 
 -10   8   1    0.43    0.09 
 -10   8   1    0.57    0.08 
 -10   8   1    0.78    0.11 
   9  -8  -1    9.63    0.32 
   9  -8  -1    9.86    0.40 
   9  -8  -1    9.61    0.37 
  -9   8   1    8.95    0.40 
  -9   8   1    9.36    0.39 
   8  -8  -1   12.77    0.50 
   8  -8  -1   12.83    0.46 
  -8   8   1   13.12    0.51 
  -8   8   1   12.87    0.65 
   7  -8  -1   13.75    0.51 
   7  -8  -1   13.81    0.47 
  -7   8   1   14.19    0.66 
  -7   8   1   12.86    0.51 
  -7   8   1   12.84    0.64 
   6  -8  -1   10.43    0.36 
   6  -8  -1   10.33    0.39 
  -6   8   1   10.29    0.50 
  -6   8   1   10.63    0.52 
  -6   8   1    9.83    0.40 
   5  -8  -1    3.13    0.14 
  -5   8   1    3.40    0.25 
  -5   8   1    2.92    0.23 
  -5   8   1    3.41    0.28 
  -4   8   1   37.59    1.27 
  -4   8   1   35.33    1.45 
  -4   8   1   38.23    1.58 
  -4   8   1   35.22    1.47 
   3  -8  -1    1.17    0.12 
  -3   8   1    1.24    0.18 
  -3   8   1    1.13    0.12 
  -3   8   1    1.11    0.18 
  -3   8   1    1.02    0.14 
  -2   8   1    0.78    0.16 
  -2   8   1    1.18    0.13 
  -2   8   1    0.75    0.14 
  -1   8   1   25.65    1.10 
  -1   8   1   23.79    0.82 
  -1   8   1   23.87    0.87 
  -1   8   1   23.01    1.01 
   0   8   1    2.38    0.14 
   0   8   1    2.91    0.28 
   0   8   1    2.67    0.16 
   0   8   1    2.66    0.18 
   1   8   1   24.09    0.81 
   1   8   1   23.46    0.86 
   1   8   1   22.59    0.79 
   2   8   1   13.00    0.54 
   2   8   1   13.32    0.50 
   3   8   1    1.70    0.15 
   3   8   1    1.37    0.12 
   4   8   1   12.48    0.43 
   4   8   1   12.37    0.46 
   4   8   1   12.94    0.36 
   5   8   1    0.87    0.09 
   5   8   1    1.05    0.07 
   6   8   1    4.57    0.15 
  -7  -8  -1    5.49    0.20 
   7   8   1    5.02    0.16 
  -8  -8  -1    1.11    0.08 
  12  -9  -1   13.68    0.46 
  12  -9  -1   14.49    0.45 
  12  -9  -1   14.00    0.50 
 -12   9   1   14.91    0.47 
  11  -9  -1    0.26    0.05 
  11  -9  -1    0.29    0.06 
 -11   9   1    0.24    0.08 
 -11   9   1    0.42    0.08 
 -11   9   1    0.25    0.06 
  10  -9  -1   35.91    1.13 
  10  -9  -1   35.08    1.04 
 -10   9   1   33.61    1.20 
 -10   9   1   34.35    1.11 
 -10   9   1   33.80    1.21 
   9  -9  -1   28.55    0.88 
   9  -9  -1   29.99    1.04 
   9  -9  -1   30.65    0.96 
  -9   9   1   29.02    1.03 
  -9   9   1   28.20    1.03 
  -9   9   1   28.42    0.94 
   8  -9  -1    0.63    0.10 
   8  -9  -1    0.76    0.09 
  -8   9   1    0.80    0.08 
  -8   9   1    0.72    0.18 
  -8   9   1    0.82    0.11 
   7  -9  -1   14.13    0.49 
  -7   9   1   14.88    0.71 
   6  -9  -1    1.45    0.10 
  -6   9   1    1.52    0.21 
  -5   9   1    7.67    0.44 
  -4   9   1   34.90    1.22 
  -4   9   1   34.14    1.42 
  -3   9   1    0.58    0.11 
  -3   9   1    0.51    0.08 
  -2   9   1    3.58    0.18 
  -2   9   1    3.35    0.22 
  -1   9   1    4.44    0.26 
  -1   9   1    4.89    0.22 
   0   9   1   38.24    1.34 
   0   9   1   36.54    1.24 
   0   9   1   38.89    1.27 
   1   9   1    2.04    0.20 
   1   9   1    2.45    0.16 
   2   9   1    6.76    0.28 
   2   9   1    6.88    0.31 
   2   9   1    6.51    0.26 
   2   9   1    7.24    0.36 
   3   9   1    5.76    0.18 
   3   9   1    6.27    0.29 
   3   9   1    5.53    0.24 
   3   9   1    6.03    0.26 
   4   9   1    6.98    0.29 
   4   9   1    7.10    0.21 
   5   9   1    6.07    0.18 
   5   9   1    5.34    0.25 
   6   9   1    1.35    0.07 
  -7  -9  -1    0.92    0.08 
   7   9   1    0.91    0.06 
  12 -10  -1    0.18    0.06 
  12 -10  -1    0.11    0.04 
  11 -10  -1    8.40    0.28 
 -11  10   1    8.37    0.33 
 -11  10   1    8.11    0.29 
  10 -10  -1    5.73    0.21 
 -10  10   1    5.40    0.26 
 -10  10   1    5.44    0.21 
   9 -10  -1    8.85    0.30 
   9 -10  -1    9.23    0.34 
  -9  10   1    8.91    0.36 
  -9  10   1    8.41    0.31 
  -9  10   1    8.79    0.28 
   8 -10  -1    8.08    0.30 
  -8  10   1    7.38    0.32 
  -8  10   1    7.20    0.24 
   7 -10  -1    4.25    0.18 
  -7  10   1    3.98    0.34 
  -6  10   1   12.18    0.63 
  -5  10   1    9.30    0.52 
  -4  10   1    4.46    0.35 
  -4  10   1    5.03    0.27 
  -3  10   1    1.74    0.18 
  -3  10   1    1.58    0.14 
  -2  10   1    5.96    0.26 
  -2  10   1    5.32    0.30 
  -1  10   1    7.93    0.34 
  -1  10   1    8.33    0.39 
   0  10   1   14.82    0.55 
   0  10   1   15.99    0.58 
   0  10   1   17.03    0.65 
   0  10   1   14.90    0.56 
   1  10   1    9.95    0.41 
   1  10   1    9.42    0.35 
   1  10   1    9.84    0.38 
   1  10   1    9.92    0.46 
   2  10   1    9.83    0.28 
   2  10   1   10.30    0.47 
   2  10   1    9.24    0.41 
   2  10   1   10.17    0.36 
   2  10   1    9.33    0.35 
   2  10   1   10.30    0.39 
   3  10   1   12.60    0.50 
   3  10   1   13.20    0.45 
   3  10   1   13.06    0.48 
   3  10   1   13.05    0.37 
   3  10   1   13.24    0.37 
   4  10   1    5.11    0.16 
   4  10   1    4.65    0.23 
   5  10   1    0.48    0.08 
   5  10   1    0.41    0.04 
   6  10   1    0.84    0.06 
  12 -11  -1    7.82    0.24 
  12 -11  -1    6.88    0.27 
 -12  11   1    7.23    0.28 
  11 -11  -1   12.59    0.41 
 -11  11   1   13.37    0.48 
  10 -11  -1    0.05    0.05 
 -10  11   1   -0.12    0.06 
   9 -11  -1    1.16    0.09 
   9 -11  -1    1.24    0.11 
  -9  11   1    1.12    0.08 
  -9  11   1    1.22    0.12 
  -8  11   1    1.38    0.13 
  -8  11   1    1.30    0.09 
  -7  11   1    2.75    0.16 
  -7  11   1    2.93    0.18 
  -7  11   1    2.70    0.12 
  -6  11   1    0.22    0.07 
  -6  11   1    0.07    0.07 
  -6  11   1    0.11    0.15 
  -5  11   1   16.15    0.81 
  -5  11   1   16.69    0.58 
  -4  11   1    0.32    0.11 
  -4  11   1    0.36    0.07 
  -3  11   1   15.06    0.56 
  -3  11   1   15.49    0.54 
  -3  11   1   15.82    0.64 
  -3  11   1   14.73    0.56 
  -2  11   1   14.53    0.56 
  -2  11   1   16.16    0.64 
  -2  11   1   15.32    0.54 
  -2  11   1   15.01    0.51 
  -2  11   1   14.45    0.55 
  -1  11   1    2.93    0.18 
  -1  11   1    3.23    0.16 
  -1  11   1    3.40    0.25 
  -1  11   1    3.05    0.17 
  -1  11   1    2.71    0.20 
   0  11   1   13.86    0.55 
   0  11   1   14.07    0.48 
   0  11   1   14.50    0.53 
   0  11   1   15.15    0.62 
   1  11   1    4.44    0.29 
   1  11   1    4.53    0.20 
   1  11   1    4.68    0.23 
   1  11   1    4.57    0.24 
   1  11   1    4.63    0.21 
   1  11   1    4.17    0.14 
   2  11   1    4.35    0.20 
   2  11   1    4.16    0.14 
   2  11   1    4.37    0.20 
   2  11   1    4.20    0.24 
   2  11   1    4.21    0.21 
   3  11   1    0.35    0.08 
   3  11   1    0.28    0.09 
   3  11   1    0.34    0.04 
   4  11   1    8.52    0.33 
   4  11   1    8.55    0.25 
   5  11   1    4.34    0.14 
  12 -12  -1    5.51    0.18 
 -12  12   1    4.92    0.21 
  11 -12  -1    0.08    0.04 
 -11  12   1    0.18    0.07 
  10 -12  -1    3.16    0.13 
 -10  12   1    2.85    0.18 
 -10  12   1    3.03    0.13 
  -9  12   1   15.76    0.45 
  -9  12   1   15.25    0.58 
  -8  12   1    0.12    0.05 
  -8  12   1    0.02    0.08 
  -7  12   1    0.32    0.08 
  -7  12   1    0.30    0.05 
  -7  12   1    0.22    0.07 
  -6  12   1   10.64    0.42 
  -6  12   1   10.41    0.31 
  -6  12   1   10.90    0.40 
  -5  12   1    4.44    0.20 
  -5  12   1    4.03    0.14 
  -5  12   1    4.22    0.22 
  -4  12   1    0.31    0.07 
  -4  12   1    0.46    0.09 
  -3  12   1   10.76    0.44 
  -3  12   1   11.07    0.41 
  -3  12   1   10.98    0.38 
  -3  12   1   11.47    0.44 
  -3  12   1   10.84    0.43 
  -2  12   1    0.31    0.08 
  -2  12   1    0.39    0.08 
  -2  12   1    0.12    0.08 
  -2  12   1    0.29    0.13 
  -2  12   1    0.09    0.07 
  -2  12   1    0.17    0.08 
  -2  12   1    0.26    0.08 
  -1  12   1    6.15    0.25 
  -1  12   1    5.92    0.30 
  -1  12   1    6.47    0.27 
  -1  12   1    6.21    0.36 
  -1  12   1    6.53    0.26 
  -1  12   1    6.21    0.28 
   0  12   1    2.84    0.16 
   0  12   1    3.10    0.19 
   0  12   1    3.12    0.21 
   0  12   1    2.86    0.16 
   1  12   1   11.07    0.42 
   1  12   1   10.73    0.31 
   1  12   1   11.53    0.46 
   1  12   1   10.72    0.39 
   1  12   1   11.45    0.39 
   2  12   1    1.93    0.17 
   2  12   1    1.79    0.08 
   2  12   1    1.85    0.14 
   2  12   1    2.17    0.14 
   3  12   1    4.59    0.21 
   3  12   1    4.49    0.14 
   4  12   1    3.15    0.11 
   5  12   1    2.09    0.07 
  12 -13  -1    1.48    0.08 
  11 -13  -1    1.06    0.08 
 -11  13   1    1.18    0.11 
  10 -13  -1    7.55    0.25 
 -10  13   1    7.55    0.31 
 -10  13   1    7.54    0.24 
  -9  13   1    1.47    0.14 
  -9  13   1    1.39    0.09 
  -8  13   1   -0.02    0.04 
  -8  13   1    0.04    0.07 
  -8  13   1    0.12    0.06 
  -7  13   1    2.33    0.11 
  -7  13   1    2.59    0.17 
  -7  13   1    2.50    0.15 
  -6  13   1    3.69    0.13 
  -6  13   1    3.74    0.19 
  -6  13   1    3.77    0.21 
  -5  13   1    0.75    0.10 
  -5  13   1    0.92    0.06 
  -5  13   1    0.80    0.09 
  -4  13   1    2.85    0.18 
  -4  13   1    3.11    0.17 
  -4  13   1    3.07    0.17 
  -3  13   1   21.87    0.71 
  -3  13   1   21.63    0.79 
  -3  13   1   22.41    0.77 
  -3  13   1   21.70    0.78 
  -3  13   1   22.40    0.79 
  -2  13   1    0.27    0.09 
  -2  13   1    0.58    0.09 
  -2  13   1    0.38    0.10 
  -2  13   1    0.51    0.09 
  -2  13   1    0.37    0.08 
  -1  13   1   11.60    0.41 
  -1  13   1   11.99    0.47 
  -1  13   1   10.92    0.44 
  -1  13   1   11.53    0.40 
   0  13   1    1.75    0.07 
   0  13   1    1.64    0.15 
   0  13   1    1.77    0.13 
   0  13   1    2.11    0.18 
   1  13   1    3.13    0.18 
   1  13   1    3.30    0.20 
   1  13   1    2.91    0.10 
   1  13   1    3.01    0.16 
   1  13   1    2.95    0.10 
   2  13   1    5.51    0.24 
   2  13   1    5.29    0.16 
   3  13   1    3.96    0.12 
   3  13   1    3.82    0.18 
   4  13   1    0.47    0.04 
  11 -14  -1    1.73    0.08 
 -11  14   1    1.81    0.11 
  10 -14  -1    0.25    0.04 
 -10  14   1    0.35    0.07 
 -10  14   1    0.23    0.04 
  -9  14   1    0.11    0.07 
  -9  14   1    0.09    0.04 
  -8  14   1    0.30    0.05 
  -8  14   1    0.31    0.08 
  -8  14   1    0.36    0.06 
  -7  14   1    3.88    0.18 
  -7  14   1    3.88    0.20 
  -7  14   1    3.78    0.14 
  -6  14   1    4.17    0.21 
  -6  14   1    4.24    0.20 
  -6  14   1    3.98    0.14 
  -5  14   1    0.75    0.09 
  -5  14   1    0.55    0.05 
  -5  14   1    0.50    0.09 
  -4  14   1   20.63    0.70 
  -4  14   1   19.22    0.64 
  -4  14   1   19.69    0.71 
  -3  14   1    1.34    0.14 
  -3  14   1    1.66    0.12 
  -3  14   1    1.42    0.13 
  -3  14   1    1.51    0.14 
  -2  14   1    1.42    0.14 
  -2  14   1    1.44    0.12 
  -2  14   1    1.18    0.12 
  -1  14   1    1.68    0.16 
  -1  14   1    1.90    0.13 
  -1  14   1    1.72    0.14 
   0  14   1    0.58    0.09 
   0  14   1    0.38    0.09 
   0  14   1    0.48    0.03 
   0  14   1    0.45    0.07 
   1  14   1    3.83    0.19 
   1  14   1    4.10    0.12 
   2  14   1    4.52    0.13 
   2  14   1    4.04    0.18 
 -10  15   1    1.96    0.12 
 -10  15   1    1.75    0.08 
  -9  15   1    0.60    0.08 
  -9  15   1    0.69    0.05 
  -8  15   1    0.11    0.05 
  -8  15   1    0.08    0.04 
  -8  15   1    0.04    0.06 
  -7  15   1    0.55    0.07 
  -7  15   1    0.51    0.08 
  -7  15   1    0.49    0.05 
  -6  15   1    4.24    0.20 
  -6  15   1    4.44    0.14 
  -6  15   1    4.42    0.21 
  -5  15   1    5.28    0.23 
  -5  15   1    5.48    0.24 
  -5  15   1    5.53    0.16 
  -4  15   1    0.39    0.07 
  -4  15   1    0.52    0.08 
  -3  15   1   -0.07    0.06 
  -3  15   1    0.06    0.06 
  -2  15   1    4.60    0.19 
  -1  15   1    0.09    0.06 
   0  15   1    2.51    0.08 
   1  15   1    0.06    0.02 
  -9  16   1    0.67    0.07 
  -9  16   1    0.94    0.06 
  -8  16   1    0.00    0.05 
  -8  16   1   -0.03    0.04 
  -8  16   1    0.01    0.03 
  -7  16   1    0.04    0.05 
  -7  16   1    0.13    0.03 
  -7  16   1    0.05    0.06 
  -6  16   1    4.40    0.19 
  -6  16   1    4.15    0.13 
  -6  16   1    4.49    0.20 
  -5  16   1    2.79    0.09 
  -5  16   1    2.85    0.15 
  -5  16   1    2.94    0.15 
  -4  16   1    0.31    0.06 
  -3  16   1    6.27    0.22 
  -2  16   1    3.47    0.15 
  -7  17   1    0.45    0.06 
  -7  17   1    0.33    0.03 
  -6  17   1    0.56    0.06 
  -6  17   1    0.52    0.04 
  -6  18  -2    0.16    0.05 
  -4  17  -2    0.01    0.06 
  -4  17  -2    0.08    0.05 
  -5  17  -2    0.24    0.07 
  -5  17  -2    0.14    0.05 
  -6  17  -2    0.81    0.05 
  -6  17  -2    0.71    0.08 
  -6  17  -2    0.70    0.08 
  -7  17  -2    0.45    0.07 
  -7  17  -2    0.51    0.06 
  -7  17  -2    0.49    0.04 
  -8  17  -2    0.07    0.05 
  -8  17  -2    0.02    0.03 
  -8  17  -2    0.06    0.06 
  -9  17  -2    0.15    0.05 
  -9  17  -2    0.21    0.03 
   0  16  -2    0.16    0.06 
  -1  16  -2    0.68    0.09 
  -3  16  -2    2.16    0.14 
  -3  16  -2    2.03    0.14 
  -4  16  -2    0.13    0.06 
  -4  16  -2    0.17    0.07 
  -5  16  -2    2.43    0.14 
  -5  16  -2    2.26    0.16 
  -5  16  -2    2.40    0.08 
  -6  16  -2    0.94    0.06 
  -6  16  -2    0.95    0.09 
  -6  16  -2    0.82    0.09 
  -7  16  -2    2.23    0.09 
  -7  16  -2    2.10    0.15 
  -7  16  -2    2.28    0.13 
  -8  16  -2    0.00    0.03 
  -8  16  -2    0.06    0.05 
  -8  16  -2    0.00    0.06 
  -9  16  -2    0.86    0.06 
  -9  16  -2    0.66    0.08 
  -9  16  -2    0.80    0.08 
 -10  16  -2    3.05    0.15 
 -10  16  -2    3.27    0.11 
   2  15  -2    0.49    0.03 
   2  15  -2    0.44    0.07 
   1  15  -2    0.76    0.09 
   1  15  -2    0.65    0.04 
   0  15  -2    4.09    0.20 
   0  15  -2    3.69    0.18 
  -1  15  -2    0.26    0.08 
  -1  15  -2    0.26    0.07 
  -1  15  -2    0.38    0.07 
  -2  15  -2    1.03    0.10 
  -2  15  -2    1.11    0.12 
  -2  15  -2    1.24    0.12 
  -2  15  -2    1.01    0.10 
  -3  15  -2    1.56    0.13 
  -3  15  -2    1.54    0.13 
  -3  15  -2    1.47    0.14 
  -4  15  -2    0.62    0.09 
  -4  15  -2    0.84    0.09 
  -5  15  -2    4.41    0.20 
  -5  15  -2    4.03    0.13 
  -5  15  -2    4.27    0.22 
  -6  15  -2    2.30    0.16 
  -6  15  -2    2.03    0.09 
  -6  15  -2    1.96    0.14 
  -7  15  -2    8.86    0.26 
  -7  15  -2    8.87    0.36 
  -7  15  -2    8.95    0.34 
  -8  15  -2    0.04    0.07 
  -8  15  -2    0.06    0.05 
  -8  15  -2    0.03    0.04 
  -9  15  -2    2.14    0.10 
  -9  15  -2    2.50    0.13 
  -9  15  -2    2.35    0.15 
 -10  15  -2    1.66    0.12 
 -10  15  -2    1.60    0.08 
 -10  15  -2    1.49    0.10 
  11 -15   2    0.13    0.03 
   4  14  -2    1.13    0.05 
   3  14  -2    1.09    0.05 
   3  14  -2    1.24    0.10 
   2  14  -2    5.28    0.23 
   2  14  -2    5.35    0.15 
   2  14  -2    5.11    0.21 
   1  14  -2    7.92    0.23 
   1  14  -2    8.12    0.30 
   1  14  -2    8.38    0.33 
   0  14  -2    0.48    0.08 
   0  14  -2    0.34    0.07 
   0  14  -2    0.44    0.09 
  -1  14  -2    1.15    0.12 
  -1  14  -2    1.19    0.10 
  -1  14  -2    1.00    0.10 
  -1  14  -2    1.18    0.11 
  -1  14  -2    1.09    0.10 
  -2  14  -2    0.25    0.07 
  -2  14  -2    0.32    0.08 
  -2  14  -2    0.34    0.07 
  -2  14  -2    0.26    0.09 
  -3  14  -2    1.05    0.11 
  -3  14  -2    0.88    0.12 
  -3  14  -2    0.85    0.10 
  -3  14  -2    1.17    0.10 
  -4  14  -2    8.13    0.32 
  -4  14  -2    7.94    0.30 
  -4  14  -2    7.80    0.33 
  -5  14  -2    0.13    0.08 
  -5  14  -2    0.13    0.07 
  -5  14  -2    0.09    0.03 
  -6  14  -2   23.40    0.80 
  -6  14  -2   22.41    0.64 
  -6  14  -2   24.35    0.84 
  -7  14  -2    6.40    0.21 
  -7  14  -2    6.64    0.30 
  -7  14  -2    7.34    0.28 
  -8  14  -2    3.24    0.13 
  -8  14  -2    3.29    0.17 
  -8  14  -2    3.14    0.19 
  -9  14  -2    4.81    0.22 
  -9  14  -2    4.27    0.20 
  -9  14  -2    4.73    0.16 
 -10  14  -2    0.02    0.05 
 -10  14  -2    0.15    0.06 
 -10  14  -2    0.06    0.04 
  10 -14   2    0.05    0.04 
  11 -14   2    1.80    0.09 
   5  13  -2    0.37    0.03 
   4  13  -2    2.04    0.08 
   4  13  -2    1.87    0.12 
   3  13  -2    0.13    0.03 
   3  13  -2    0.30    0.07 
   3  13  -2    0.16    0.06 
   2  13  -2    0.78    0.10 
   2  13  -2    0.79    0.08 
   2  13  -2    0.86    0.05 
   1  13  -2    0.10    0.07 
   1  13  -2   -0.01    0.07 
   1  13  -2    0.21    0.09 
   1  13  -2    0.00    0.06 
   0  13  -2    0.21    0.09 
   0  13  -2    0.09    0.07 
   0  13  -2    0.14    0.08 
   0  13  -2   -0.03    0.06 
  -1  13  -2    1.54    0.20 
  -1  13  -2    2.04    0.14 
  -1  13  -2    1.92    0.16 
  -1  13  -2    2.19    0.17 
  -1  13  -2    1.96    0.15 
  -1  13  -2    2.11    0.14 
  -1  13  -2    2.13    0.14 
  -2  13  -2    1.99    0.17 
  -2  13  -2    2.08    0.14 
  -2  13  -2    2.11    0.14 
  -2  13  -2    1.90    0.16 
  -2  13  -2    2.37    0.17 
  -2  13  -2    2.16    0.22 
  -3  13  -2    0.50    0.09 
  -3  13  -2    0.41    0.08 
  -3  13  -2    0.49    0.10 
  -3  13  -2    0.40    0.09 
  -3  13  -2    0.66    0.14 
  -3  13  -2    0.55    0.08 
  -4  13  -2   14.87    0.53 
  -4  13  -2   14.84    0.56 
  -4  13  -2   14.92    0.56 
  -4  13  -2   14.51    0.56 
  -5  13  -2    1.72    0.13 
  -5  13  -2    1.92    0.15 
  -5  13  -2    1.65    0.15 
  -6  13  -2    0.30    0.09 
  -6  13  -2    0.40    0.08 
  -6  13  -2    0.40    0.05 
  -6  13  -2    0.45    0.09 
  -7  13  -2    4.04    0.15 
  -7  13  -2    3.62    0.21 
  -7  13  -2    3.93    0.19 
  -8  13  -2   11.04    0.44 
  -8  13  -2   11.18    0.42 
  -8  13  -2   11.78    0.34 
  -9  13  -2    0.13    0.07 
  -9  13  -2    0.28    0.07 
  -9  13  -2    0.17    0.05 
 -10  13  -2    4.74    0.21 
 -10  13  -2    4.46    0.16 
 -10  13  -2    4.25    0.19 
  10 -13   2    4.33    0.16 
  11 -13   2    0.05    0.04 
  12 -13   2    0.40    0.04 
   5  12  -2    3.39    0.17 
   5  12  -2    3.69    0.12 
   4  12  -2    0.70    0.09 
   4  12  -2    0.58    0.04 
   3  12  -2    0.03    0.05 
   3  12  -2    0.05    0.07 
   3  12  -2    0.01    0.03 
   2  12  -2    1.26    0.13 
   2  12  -2    1.40    0.12 
   2  12  -2    1.29    0.13 
   2  12  -2    1.37    0.06 
   1  12  -2    5.55    0.25 
   1  12  -2    5.04    0.26 
   1  12  -2    5.13    0.23 
   1  12  -2    5.51    0.23 
   1  12  -2    4.66    0.31 
   1  12  -2    5.57    0.23 
   0  12  -2    2.91    0.18 
   0  12  -2    3.26    0.17 
   0  12  -2    2.90    0.24 
   0  12  -2    3.10    0.19 
   0  12  -2    3.13    0.16 
   0  12  -2    2.81    0.16 
   0  12  -2    2.93    0.17 
   0  12  -2    2.89    0.20 
  -1  12  -2    0.01    0.07 
  -1  12  -2    0.15    0.11 
  -1  12  -2    0.03    0.07 
  -1  12  -2    0.10    0.06 
  -1  12  -2    0.06    0.07 
  -1  12  -2    0.15    0.07 
  -2  12  -2    0.90    0.11 
  -2  12  -2    0.99    0.10 
  -2  12  -2    1.03    0.16 
  -2  12  -2    0.85    0.09 
  -2  12  -2    0.74    0.11 
  -3  12  -2   19.07    0.70 
  -3  12  -2   19.89    0.69 
  -3  12  -2   20.66    0.71 
  -3  12  -2   19.00    0.77 
  -4  12  -2   56.94    1.94 
  -4  12  -2   59.38    1.92 
  -5  12  -2   49.24    1.66 
  -5  12  -2   47.32    1.59 
  -5  12  -2   45.40    1.98 
  -5  12  -2   49.31    1.65 
  -6  12  -2    1.62    0.25 
  -6  12  -2    2.10    0.14 
  -6  12  -2    2.03    0.17 
  -6  12  -2    2.04    0.10 
  -6  12  -2    2.22    0.16 
  -7  12  -2    9.67    0.37 
  -7  12  -2    9.77    0.29 
  -7  12  -2    9.08    0.38 
  -8  12  -2    0.73    0.07 
  -8  12  -2    0.61    0.09 
  -8  12  -2    0.97    0.10 
  -9  12  -2    0.56    0.09 
  -9  12  -2    0.51    0.08 
  -9  12  -2    0.50    0.06 
   9 -12   2    0.40    0.06 
 -10  12  -2    1.44    0.13 
  10 -12   2    1.38    0.09 
  11 -12   2    0.16    0.04 
  12 -12   2    0.02    0.04 
   6  11  -2   10.01    0.28 
   6  11  -2    9.27    0.35 
   5  11  -2    0.60    0.08 
   5  11  -2    0.46    0.04 
   4  11  -2    0.45    0.08 
   4  11  -2    0.37    0.04 
   3  11  -2    1.45    0.11 
   3  11  -2    1.29    0.06 
   3  11  -2    1.07    0.11 
   3  11  -2    1.05    0.13 
   2  11  -2    0.91    0.15 
   2  11  -2    0.74    0.09 
   2  11  -2    0.63    0.05 
   2  11  -2    0.51    0.10 
   2  11  -2    0.56    0.05 
   2  11  -2    0.61    0.09 
   2  11  -2    0.58    0.08 
   1  11  -2    0.67    0.10 
   1  11  -2    0.54    0.07 
   1  11  -2    0.76    0.14 
   1  11  -2    0.71    0.11 
   1  11  -2    0.53    0.08 
   0  11  -2    3.35    0.23 
   0  11  -2    2.98    0.16 
   0  11  -2    2.84    0.19 
   0  11  -2    3.02    0.16 
   0  11  -2    3.24    0.19 
  -1  11  -2    8.43    0.36 
  -1  11  -2    9.15    0.41 
  -2  11  -2    0.25    0.15 
  -2  11  -2    0.53    0.11 
  -2  11  -2    0.46    0.09 
  -3  11  -2   28.88    0.98 
  -3  11  -2   29.21    1.25 
  -3  11  -2   28.37    1.04 
  -4  11  -2    0.31    0.18 
  -4  11  -2    0.16    0.12 
  -5  11  -2    6.00    0.42 
  -6  11  -2    0.18    0.15 
  -6  11  -2    0.08    0.06 
  -7  11  -2   18.40    0.65 
  -7  11  -2   16.72    0.85 
  -7  11  -2   17.93    0.65 
  -7  11  -2   18.07    0.62 
   7 -11   2   16.83    0.65 
  -8  11  -2    1.88    0.13 
  -8  11  -2    1.66    0.11 
  -8  11  -2    1.80    0.14 
   8 -11   2    1.89    0.12 
   8 -11   2    1.89    0.15 
  -9  11  -2    0.39    0.06 
  -9  11  -2    0.21    0.07 
  -9  11  -2    0.35    0.07 
   9 -11   2    0.35    0.05 
   9 -11   2    0.22    0.08 
   9 -11   2    0.35    0.07 
 -10  11  -2    3.17    0.14 
  10 -11   2    3.24    0.14 
  11 -11   2    7.94    0.27 
  12 -11   2    0.13    0.04 
   7  10  -2    5.25    0.21 
   7  10  -2    5.51    0.16 
  -7 -10   2    5.42    0.19 
   6  10  -2    7.88    0.23 
   6  10  -2    7.83    0.31 
   5  10  -2    0.64    0.05 
   5  10  -2    0.65    0.09 
   4  10  -2    5.11    0.16 
   4  10  -2    4.60    0.23 
   3  10  -2    0.87    0.10 
   3  10  -2    0.93    0.15 
   3  10  -2    1.04    0.06 
   3  10  -2    1.06    0.09 
   3  10  -2    0.99    0.12 
   2  10  -2    0.65    0.12 
   2  10  -2    1.28    0.11 
   2  10  -2    0.90    0.09 
   2  10  -2    1.00    0.12 
   1  10  -2    0.40    0.11 
   1  10  -2    0.42    0.09 
   0  10  -2   13.11    0.54 
   0  10  -2   12.38    0.67 
   0  10  -2   13.42    0.49 
  -1  10  -2    0.39    0.15 
  -1  10  -2    0.37    0.09 
  -1  10  -2    0.48    0.09 
  -2  10  -2    0.15    0.08 
  -2  10  -2    0.25    0.07 
  -2  10  -2    0.09    0.12 
  -3  10  -2    7.25    0.30 
  -3  10  -2    7.20    0.42 
  -3  10  -2    7.69    0.45 
  -3  10  -2    7.50    0.33 
  -4  10  -2    1.84    0.23 
  -4  10  -2    1.57    0.19 
  -5  10  -2   10.69    0.54 
  -5  10  -2   10.56    0.56 
  -6  10  -2   21.28    0.97 
  -6  10  -2   22.35    0.98 
   6 -10   2   21.95    0.71 
  -7  10  -2    2.99    0.16 
  -7  10  -2    3.34    0.31 
   7 -10   2    3.04    0.18 
   7 -10   2    3.02    0.15 
  -8  10  -2    3.42    0.18 
  -8  10  -2    3.30    0.14 
  -8  10  -2    3.33    0.19 
  -8  10  -2    3.23    0.15 
  -8  10  -2    3.14    0.32 
   8 -10   2    3.55    0.17 
   8 -10   2    3.45    0.20 
  -9  10  -2    0.46    0.07 
  -9  10  -2    0.42    0.08 
   9 -10   2    0.36    0.09 
   9 -10   2    0.46    0.08 
   9 -10   2    0.49    0.06 
 -10  10  -2    3.30    0.16 
  10 -10   2    3.25    0.15 
 -11  10  -2    0.59    0.07 
  11 -10   2    0.48    0.06 
 -12  10  -2    1.76    0.09 
  12 -10   2    1.68    0.09 
  12 -10   2    1.40    0.09 
  -8  -9   2    0.97    0.07 
   7   9  -2    3.37    0.12 
   7   9  -2    3.68    0.17 
  -7  -9   2    3.46    0.15 
   6   9  -2    3.72    0.13 
   6   9  -2    3.64    0.19 
   5   9  -2    2.85    0.16 
   5   9  -2    2.61    0.11 
   4   9  -2    9.46    0.38 
   4   9  -2   10.04    0.28 
   3   9  -2    5.23    0.24 
   3   9  -2    4.99    0.21 
   3   9  -2    5.43    0.25 
   3   9  -2    5.35    0.29 
   2   9  -2    0.11    0.08 
   2   9  -2    0.15    0.07 
   1   9  -2   12.68    0.52 
   1   9  -2   12.58    0.47 
   0   9  -2   10.55    0.39 
   0   9  -2    9.81    0.54 
   0   9  -2    9.83    0.42 
  -1   9  -2    0.17    0.12 
  -1   9  -2    0.16    0.13 
  -1   9  -2    0.18    0.07 
  -1   9  -2    0.18    0.07 
  -2   9  -2   16.97    0.65 
  -2   9  -2   18.01    0.84 
  -2   9  -2   17.05    0.61 
  -2   9  -2   17.96    0.78 
  -3   9  -2    0.52    0.14 
  -3   9  -2    0.34    0.14 
  -3   9  -2    0.67    0.10 
  -3   9  -2    0.61    0.13 
  -4   9  -2    8.87    0.47 
  -4   9  -2   10.14    0.54 
  -4   9  -2    9.71    0.49 
  -5   9  -2    2.84    0.25 
  -5   9  -2    3.34    0.29 
  -5   9  -2    3.49    0.28 
   5  -9   2    3.64    0.14 
  -6   9  -2    4.63    0.32 
  -6   9  -2    4.58    0.32 
   6  -9   2    4.49    0.18 
  -7   9  -2   25.53    1.09 
   7  -9   2   24.13    0.80 
   7  -9   2   24.16    0.88 
  -8   9  -2   38.10    1.31 
  -8   9  -2   37.34    1.64 
  -8   9  -2   38.77    1.25 
   8  -9   2   40.55    1.26 
   8  -9   2   41.01    1.38 
  -9   9  -2    0.91    0.10 
  -9   9  -2    0.87    0.09 
   9  -9   2    0.74    0.09 
   9  -9   2    0.63    0.07 
   9  -9   2    0.63    0.10 
 -10   9  -2   12.57    0.45 
  10  -9   2   12.30    0.46 
  10  -9   2   12.88    0.41 
  11  -9   2    0.99    0.09 
 -12   9  -2    1.64    0.11 
  12  -9   2    1.53    0.10 
  12  -9   2    1.67    0.09 
  13  -9   2    0.08    0.03 
   8   8  -2    0.34    0.06 
  -8  -8   2    0.27    0.05 
   7   8  -2    5.25    0.17 
   7   8  -2    5.22    0.23 
  -7  -8   2    5.45    0.21 
   6   8  -2    0.38    0.08 
   6   8  -2    0.51    0.05 
   5   8  -2    1.53    0.08 
   5   8  -2    1.32    0.12 
   4   8  -2    3.72    0.19 
   3   8  -2    0.16    0.07 
   3   8  -2    0.26    0.09 
   2   8  -2   24.12    0.81 
   2   8  -2   22.77    0.86 
   1   8  -2    3.95    0.22 
   1   8  -2    4.24    0.20 
   0   8  -2   64.94    2.91 
   0   8  -2   68.12    2.23 
   0   8  -2   65.75    2.59 
  -1   8  -2    2.05    0.15 
  -1   8  -2    2.32    0.24 
  -1   8  -2    2.20    0.25 
  -1   8  -2    1.99    0.21 
  -2   8  -2    1.75    0.13 
  -2   8  -2    1.81    0.19 
  -2   8  -2    2.08    0.23 
  -2   8  -2    1.89    0.21 
  -3   8  -2    2.24    0.21 
  -3   8  -2    2.16    0.22 
  -3   8  -2    2.67    0.24 
  -3   8  -2    2.50    0.15 
   3  -8   2    2.38    0.16 
  -4   8  -2    4.10    0.28 
  -4   8  -2    4.70    0.31 
  -4   8  -2    4.12    0.27 
   4  -8   2    4.16    0.15 
   4  -8   2    3.97    0.15 
  -5   8  -2    0.53    0.13 
  -5   8  -2    0.51    0.12 
  -5   8  -2    0.70    0.14 
   5  -8   2    0.54    0.06 
   5  -8   2    0.47    0.05 
  -6   8  -2    0.55    0.13 
  -6   8  -2    1.31    0.19 
   6  -8   2    0.93    0.08 
  -7   8  -2   47.12    1.95 
  -7   8  -2   48.90    1.95 
   7  -8   2   47.65    1.67 
   7  -8   2   49.95    1.54 
  -8   8  -2    0.01    0.03 
  -8   8  -2    0.02    0.04 
  -8   8  -2    0.02    0.04 
  -8   8  -2    0.04    0.12 
  -8   8  -2    0.02    0.06 
   8  -8   2    0.06    0.07 
   8  -8   2   -0.01    0.05 
  -9   8  -2    0.83    0.06 
  -9   8  -2    0.94    0.10 
  -9   8  -2    0.86    0.07 
  -9   8  -2    0.83    0.07 
   9  -8   2    0.70    0.09 
   9  -8   2    0.86    0.11 
   9  -8   2    0.98    0.08 
 -10   8  -2    1.01    0.10 
 -10   8  -2    1.22    0.14 
  10  -8   2    1.13    0.10 
  10  -8   2    0.95    0.12 
  10  -8   2    1.25    0.12 
 -11   8  -2    0.69    0.09 
  11  -8   2    0.87    0.08 
  11  -8   2    0.85    0.08 
  11  -8   2    0.79    0.07 
 -12   8  -2    1.05    0.09 
  12  -8   2    1.18    0.09 
  12  -8   2    1.14    0.08 
  13  -8   2    5.18    0.18 
  -9  -7   2    0.10    0.04 
   8   7  -2    1.01    0.09 
  -8  -7   2    0.86    0.08 
   7   7  -2   17.60    0.63 
   7   7  -2   18.16    0.51 
  -7  -7   2   18.30    0.58 
   6   7  -2    6.67    0.28 
   6   7  -2    6.79    0.21 
  -6  -7   2    6.96    0.29 
   5   7  -2    1.25    0.11 
  -5  -7   2    0.99    0.10 
  -4  -7   2    0.04    0.05 
   3   7  -2    4.32    0.21 
   3   7  -2    4.23    0.23 
   2   7  -2    5.18    0.25 
   2   7  -2    5.31    0.23 
   1   7  -2    6.75    0.29 
   1   7  -2    6.59    0.38 
   1   7  -2    6.70    0.43 
  -1  -7   2    6.31    0.28 
   0   7  -2   85.25    2.87 
   0   7  -2   88.03    3.73 
   0   7  -2   82.55    3.30 
   0   7  -2   91.15    3.47 
  -1   7  -2    1.64    0.19 
  -1   7  -2    1.75    0.23 
  -1   7  -2    1.99    0.21 
  -1   7  -2    1.89    0.12 
  -2   7  -2   17.72    0.78 
  -2   7  -2   17.45    0.73 
  -2   7  -2   16.35    0.71 
  -2   7  -2   17.07    0.60 
   2  -7   2   16.12    0.65 
  -3   7  -2  111.44    4.08 
  -3   7  -2  100.19    3.88 
  -3   7  -2  104.39    3.89 
  -3   7  -2  102.67    3.37 
   3  -7   2   95.88    3.16 
   3  -7   2  102.97    3.78 
  -4   7  -2    0.07    0.10 
  -4   7  -2    0.21    0.09 
  -4   7  -2   -0.01    0.08 
   4  -7   2    0.06    0.07 
   4  -7   2    0.10    0.04 
  -5   7  -2    4.68    0.15 
  -5   7  -2    4.33    0.28 
  -5   7  -2    4.14    0.28 
   5  -7   2    4.62    0.18 
   5  -7   2    4.69    0.18 
  -6   7  -2   12.04    0.39 
  -6   7  -2   12.00    0.57 
  -6   7  -2   11.92    0.36 
  -6   7  -2   11.55    0.57 
  -6   7  -2   12.40    0.39 
   6  -7   2   11.57    0.41 
   6  -7   2   12.12    0.41 
  -7   7  -2    0.90    0.07 
  -7   7  -2    0.84    0.10 
  -7   7  -2    1.01    0.08 
  -7   7  -2    0.80    0.17 
  -7   7  -2    0.85    0.15 
  -7   7  -2    0.91    0.07 
   7  -7   2    0.93    0.09 
   7  -7   2    0.82    0.09 
  -8   7  -2    0.86    0.08 
  -8   7  -2    0.88    0.19 
  -8   7  -2    0.83    0.11 
  -8   7  -2    0.84    0.08 
   8  -7   2    0.71    0.09 
   8  -7   2    0.79    0.10 
  -9   7  -2    0.17    0.09 
  -9   7  -2    0.22    0.08 
  -9   7  -2    0.11    0.06 
   9  -7   2    0.16    0.05 
   9  -7   2    0.07    0.06 
   9  -7   2    0.09    0.08 
 -10   7  -2   20.86    0.70 
 -10   7  -2   20.75    0.79 
 -10   7  -2   21.29    0.72 
  10  -7   2   21.43    0.79 
  10  -7   2   21.48    0.65 
  10  -7   2   21.06    0.73 
 -11   7  -2    1.87    0.17 
 -11   7  -2    2.02    0.14 
  11  -7   2    1.89    0.08 
  11  -7   2    1.78    0.12 
  11  -7   2    1.78    0.10 
 -12   7  -2    4.85    0.21 
  12  -7   2    4.94    0.19 
  13  -7   2    2.72    0.11 
 -10  -6   2    3.37    0.13 
   9   6  -2    0.06    0.05 
  -9  -6   2    0.02    0.05 
   8   6  -2    2.14    0.14 
  -8  -6   2    2.22    0.13 
   7   6  -2    6.91    0.29 
  -7  -6   2    7.13    0.27 
  -7  -6   2    7.24    0.31 
   6   6  -2    1.13    0.07 
   6   6  -2    1.11    0.10 
  -6  -6   2    1.39    0.13 
  -5  -6   2    0.84    0.09 
  -4  -6   2    0.44    0.07 
   3   6  -2    4.94    0.23 
  -3  -6   2    4.68    0.19 
   2   6  -2   38.28    1.27 
   2   6  -2   37.23    1.68 
  -2  -6   2   36.58    1.40 
  -2  -6   2   36.00    1.16 
   1   6  -2  226.02    8.96 
   1   6  -2  248.11    7.84 
   1   6  -2  245.56   10.04 
  -1  -6   2  242.31    8.71 
   0   6  -2   35.48    1.49 
   0   6  -2   38.38    1.69 
   0   6  -2   38.57    1.29 
   0   6  -2   38.84    1.57 
   0  -6   2   39.07    1.46 
  -1   6  -2    0.06    0.09 
  -1   6  -2    0.10    0.05 
  -1   6  -2    0.11    0.08 
  -1   6  -2    0.44    0.10 
  -1   6  -2    0.16    0.10 
  -2   6  -2   21.44    0.83 
  -2   6  -2   19.12    0.82 
  -2   6  -2   20.24    0.70 
  -2   6  -2   20.87    0.88 
   2  -6   2   20.11    0.78 
  -3   6  -2   57.42    2.22 
  -3   6  -2   61.72    2.24 
  -3   6  -2   53.03    1.92 
  -3   6  -2   61.64    2.34 
   3  -6   2   58.22    2.17 
  -4   6  -2   24.54    1.02 
  -4   6  -2   26.25    1.08 
  -4   6  -2   25.15    0.79 
  -4   6  -2   24.65    1.02 
  -4   6  -2   25.56    0.79 
   4  -6   2   26.58    1.03 
   4  -6   2   25.04    0.80 
  -5   6  -2    9.62    0.32 
  -5   6  -2    9.98    0.47 
  -5   6  -2    9.72    0.46 
  -5   6  -2    9.45    0.32 
   5  -6   2    9.54    0.49 
   5  -6   2    9.76    0.33 
  -6   6  -2    0.68    0.13 
  -6   6  -2    0.75    0.09 
  -6   6  -2    0.70    0.13 
  -6   6  -2    0.94    0.08 
  -6   6  -2    0.69    0.07 
   6  -6   2    0.79    0.08 
   6  -6   2    0.76    0.07 
  -7   6  -2    3.24    0.18 
  -7   6  -2    2.95    0.25 
  -7   6  -2    3.29    0.26 
  -7   6  -2    3.25    0.13 
   7  -6   2    3.09    0.15 
   7  -6   2    3.22    0.17 
  -8   6  -2    0.18    0.12 
  -8   6  -2    0.12    0.08 
  -8   6  -2    0.11    0.03 
   8  -6   2    0.13    0.07 
   8  -6   2    0.06    0.05 
  -9   6  -2    0.66    0.07 
  -9   6  -2    0.76    0.12 
  -9   6  -2    0.39    0.15 
  -9   6  -2    0.55    0.09 
   9  -6   2    0.59    0.10 
   9  -6   2    0.78    0.10 
   9  -6   2    0.59    0.07 
 -10   6  -2    1.25    0.12 
 -10   6  -2    0.95    0.13 
 -10   6  -2    1.23    0.10 
  10  -6   2    1.21    0.09 
  10  -6   2    1.09    0.09 
  10  -6   2    1.03    0.11 
  10  -6   2    0.98    0.12 
 -11   6  -2    0.20    0.10 
 -11   6  -2    0.09    0.07 
  11  -6   2    0.20    0.06 
 -12   6  -2    2.91    0.16 
  12  -6   2    2.66    0.12 
 -10  -5   2    1.47    0.09 
   9   5  -2    2.92    0.15 
  -9  -5   2    2.95    0.15 
   8   5  -2    0.18    0.06 
  -8  -5   2   -0.01    0.06 
   7   5  -2    2.52    0.15 
  -7  -5   2    2.75    0.18 
  -7  -5   2    2.22    0.14 
   6   5  -2   20.57    0.71 
  -6  -5   2   20.66    0.71 
   5   5  -2    0.07    0.02 
  -5  -5   2    0.08    0.06 
   4   5  -2    0.64    0.04 
   4   5  -2    0.67    0.04 
  -4  -5   2    0.69    0.08 
   3   5  -2    3.89    0.19 
   3   5  -2    3.97    0.31 
  -3  -5   2    3.95    0.23 
  -3  -5   2    4.01    0.16 
   2   5  -2  123.85    5.07 
   2   5  -2  120.11    3.93 
   2   5  -2  121.30    5.02 
  -2  -5   2  118.66    4.38 
  -2  -5   2  115.91    3.69 
   1   5  -2  247.86   10.38 
   1   5  -2  253.57    8.11 
   1   5  -2  239.83    9.27 
  -1  -5   2  250.61    9.03 
  -1  -5   2  255.20    9.08 
   0   5  -2   46.09    1.99 
   0   5  -2   48.31    1.65 
   0   5  -2   53.83    1.91 
   0   5  -2   50.04    2.15 
   0  -5   2   50.49    1.86 
   0  -5   2   50.47    1.82 
  -1   5  -2   58.53    1.96 
  -1   5  -2   63.42    2.27 
  -1   5  -2   58.80    2.55 
  -1   5  -2   58.60    2.37 
  -1   5  -2   62.20    2.26 
   1  -5   2   57.01    2.48 
   1  -5   2   55.72    2.18 
   1  -5   2   60.05    2.23 
   1  -5   2   58.53    2.17 
   1  -5   2   62.27    2.17 
  -2   5  -2   21.00    0.83 
  -2   5  -2   20.01    0.83 
  -2   5  -2   20.86    1.08 
  -2   5  -2   20.81    0.88 
   2  -5   2   19.97    0.89 
   2  -5   2   21.68    1.08 
   2  -5   2   20.26    0.79 
   2  -5   2   21.95    0.80 
  -3   5  -2    9.86    0.43 
  -3   5  -2    9.57    0.57 
  -3   5  -2   10.26    0.43 
  -3   5  -2    9.57    0.45 
   3  -5   2    9.79    0.43 
   3  -5   2    8.77    0.43 
   3  -5   2    9.72    0.57 
  -4   5  -2   21.37    0.81 
  -4   5  -2   19.24    0.84 
  -4   5  -2   18.71    0.81 
   4  -5   2   19.78    0.63 
   4  -5   2   20.02    0.83 
  -5   5  -2   36.30    1.25 
  -5   5  -2   36.45    1.43 
   5  -5   2   35.54    1.45 
   5  -5   2   36.26    1.14 
  -6   5  -2    0.27    0.07 
  -6   5  -2    0.20    0.05 
  -6   5  -2    0.23    0.11 
   6  -5   2    0.14    0.05 
   6  -5   2    0.16    0.05 
  -7   5  -2    0.61    0.15 
  -7   5  -2    0.40    0.09 
   7  -5   2    0.52    0.07 
   7  -5   2    0.33    0.07 
  -8   5  -2    0.04    0.08 
  -8   5  -2   -0.01    0.12 
   8  -5   2    0.08    0.06 
   8  -5   2   -0.05    0.06 
  -9   5  -2    3.06    0.16 
  -9   5  -2    3.35    0.21 
  -9   5  -2    3.12    0.19 
  -9   5  -2    2.63    0.30 
   9  -5   2    3.09    0.15 
   9  -5   2    3.14    0.18 
   9  -5   2    3.14    0.19 
   9  -5   2    2.97    0.14 
 -10   5  -2    1.53    0.12 
 -10   5  -2    1.64    0.14 
 -10   5  -2    1.73    0.11 
 -10   5  -2    1.77    0.17 
  10  -5   2    1.78    0.11 
  10  -5   2    1.87    0.15 
  10  -5   2    1.78    0.12 
  10  -5   2    1.72    0.14 
 -11   5  -2    6.06    0.23 
 -11   5  -2    6.11    0.26 
 -11   5  -2    6.43    0.31 
  11  -5   2    6.03    0.23 
 -12   5  -2    0.11    0.07 
  12  -5   2    0.01    0.04 
  10   4  -2    0.34    0.06 
 -10  -4   2    0.38    0.06 
   9   4  -2    0.08    0.06 
  -9  -4   2    0.03    0.06 
   8   4  -2    7.29    0.30 
  -8  -4   2    7.54    0.32 
  -8  -4   2    7.45    0.28 
   7   4  -2    0.54    0.08 
   7   4  -2    0.49    0.05 
  -7  -4   2    0.50    0.08 
  -7  -4   2    0.64    0.10 
   6   4  -2    0.94    0.07 
  -6  -4   2    0.77    0.10 
   5   4  -2    1.16    0.07 
  -5  -4   2    1.06    0.10 
   4   4  -2   21.19    0.62 
   4   4  -2   21.71    1.05 
  -4  -4   2   21.25    0.70 
   3   4  -2   13.55    0.50 
   3   4  -2   13.79    0.71 
  -3  -4   2   14.59    0.59 
  -3  -4   2   14.07    0.47 
   2   4  -2    3.87    0.26 
   2   4  -2    3.78    0.17 
   2   4  -2    3.77    0.27 
   2   4  -2    4.12    0.30 
   2   4  -2    3.88    0.29 
  -2  -4   2    3.58    0.26 
  -2  -4   2    3.66    0.19 
  -2  -4   2    3.80    0.28 
   1   4  -2    8.17    0.43 
   1   4  -2    8.01    0.47 
   1   4  -2    8.00    0.47 
   1   4  -2    8.33    0.31 
   1   4  -2    8.20    0.39 
  -1  -4   2    8.89    0.39 
  -1  -4   2    8.57    0.34 
  -1  -4   2    8.32    0.46 
   0   4  -2  457.51   22.30 
   0   4  -2  462.27   17.38 
   0   4  -2  445.82   22.34 
   0   4  -2  463.19   16.74 
   0   4  -2  433.11   18.64 
   0  -4   2  459.85   16.31 
   0  -4   2  456.75   16.30 
   0  -4   2  426.35   18.50 
  -1   4  -2   20.00    1.05 
  -1   4  -2   19.25    0.85 
  -1   4  -2   22.32    0.81 
  -1   4  -2   21.02    0.81 
  -1   4  -2   20.21    0.93 
   1  -4   2   21.91    1.05 
   1  -4   2   20.71    0.77 
   1  -4   2   20.02    0.76 
   1  -4   2   20.11    0.77 
  -2   4  -2   74.73    3.08 
  -2   4  -2   81.16    2.95 
  -2   4  -2   81.85    2.96 
  -2   4  -2   76.93    3.95 
   2  -4   2   79.81    2.88 
   2  -4   2   74.95    3.26 
   2  -4   2   78.14    3.29 
   2  -4   2   81.68    2.89 
   2  -4   2   79.94    3.95 
  -3   4  -2  109.16    3.86 
  -3   4  -2  100.16    4.11 
  -3   4  -2  103.85    3.94 
  -3   4  -2  105.71    5.31 
  -3   4  -2  108.03    3.95 
   3  -4   2  110.00    3.89 
   3  -4   2  108.18    5.31 
   3  -4   2  106.64    3.87 
   3  -4   2  101.60    4.36 
   3  -4   2  102.81    4.42 
  -4   4  -2   20.41    0.89 
  -4   4  -2   22.43    0.94 
  -4   4  -2   20.69    0.94 
  -4   4  -2   23.21    0.88 
   4  -4   2   21.50    0.90 
   4  -4   2   22.26    0.69 
   4  -4   2   21.77    0.96 
  -5   4  -2   46.13    1.82 
   5  -4   2   48.17    1.85 
   5  -4   2   47.24    1.48 
  -6   4  -2    0.64    0.09 
  -6   4  -2    0.64    0.13 
   6  -4   2    0.63    0.08 
   6  -4   2    0.59    0.07 
   6  -4   2    0.59    0.07 
  -7   4  -2   24.08    0.85 
  -7   4  -2   23.90    1.01 
   7  -4   2   23.27    0.85 
   7  -4   2   24.23    0.79 
  -8   4  -2   21.14    0.97 
  -8   4  -2   21.82    0.80 
   8  -4   2   21.91    0.74 
   8  -4   2   22.41    0.80 
  -9   4  -2    8.12    0.38 
  -9   4  -2    8.50    0.31 
  -9   4  -2    8.33    0.34 
   9  -4   2    8.67    0.36 
   9  -4   2    7.87    0.28 
   9  -4   2    8.15    0.28 
   9  -4   2    8.15    0.33 
   9  -4   2    8.40    0.29 
 -10   4  -2    0.45    0.08 
 -10   4  -2    0.55    0.12 
 -10   4  -2    0.56    0.10 
  10  -4   2    0.44    0.09 
  10  -4   2    0.42    0.07 
 -11   4  -2    0.19    0.07 
 -11   4  -2    0.09    0.09 
 -11   4  -2    0.23    0.06 
  11  -4   2    0.15    0.05 
 -12   4  -2    1.12    0.10 
 -12   4  -2    0.94    0.08 
  12  -4   2    0.90    0.07 
 -11  -3   2    0.72    0.07 
 -11  -3   2    0.64    0.05 
  10   3  -2    0.07    0.05 
 -10  -3   2   -0.05    0.05 
 -10  -3   2    0.02    0.06 
   9   3  -2    3.76    0.13 
   9   3  -2    3.69    0.18 
  -9  -3   2    3.73    0.18 
   8   3  -2    3.05    0.17 
   8   3  -2    3.10    0.13 
  -8  -3   2    3.73    0.21 
  -8  -3   2    2.98    0.21 
  -8  -3   2    3.15    0.17 
   7   3  -2    0.14    0.05 
   7   3  -2    0.11    0.06 
  -7  -3   2   -0.01    0.07 
  -7  -3   2    0.08    0.08 
   6   3  -2    8.41    0.28 
  -6  -3   2    8.46    0.36 
  -6  -3   2    8.83    0.34 
   5   3  -2    9.65    0.38 
   5   3  -2   10.18    0.31 
  -5  -3   2   10.46    0.37 
  -5  -3   2   10.06    0.39 
   4   3  -2    5.13    0.35 
   4   3  -2    5.10    0.22 
  -4  -3   2    5.59    0.30 
  -4  -3   2    5.36    0.21 
   3   3  -2   21.91    0.95 
   3   3  -2   19.73    0.69 
   3   3  -2   19.87    0.70 
   3   3  -2   20.78    0.93 
   3   3  -2   19.23    1.12 
   3   3  -2   19.43    1.12 
  -3  -3   2   20.24    1.11 
  -3  -3   2   20.36    0.80 
  -3  -3   2   19.66    0.65 
   2   3  -2   22.69    1.29 
   2   3  -2   25.00    1.09 
   2   3  -2   25.33    1.08 
   2   3  -2   24.25    1.29 
  -2  -3   2   23.62    1.06 
  -2  -3   2   24.54    0.98 
  -2  -3   2   24.73    1.29 
  -2  -3   2   24.98    0.96 
  -2  -3   2   24.75    0.93 
   1   3  -2   22.18    0.88 
   1   3  -2   22.65    0.83 
   1   3  -2   20.38    0.98 
   1   3  -2   20.79    1.15 
   1   3  -2   21.81    1.15 
  -1  -3   2   23.23    0.87 
  -1  -3   2   22.22    0.83 
  -1  -3   2   22.46    0.94 
  -1  -3   2   22.52    0.94 
  -1  -3   2   23.36    1.15 
  -1  -3   2   22.55    0.82 
  -1  -3   2   21.46    0.93 
   0   3  -2   60.48    2.20 
   0   3  -2   59.47    2.92 
   0   3  -2   58.85    2.92 
   0   3  -2   56.35    2.47 
   0  -3   2   55.66    2.43 
   0  -3   2   56.03    2.14 
   0  -3   2   58.06    2.13 
   0  -3   2   61.85    2.92 
  -1   3  -2  114.43    5.08 
  -1   3  -2  119.43    6.06 
  -1   3  -2  116.52    4.73 
  -1   3  -2  129.04    4.53 
   1  -3   2  121.15    4.43 
   1  -3   2  125.14    4.43 
   1  -3   2  128.02    6.07 
  -2   3  -2  938.18   46.93 
  -2   3  -2  919.62   36.50 
  -2   3  -2  988.00   35.06 
  -2   3  -2  985.39   34.29 
  -2   3  -2  956.90   35.11 
   2  -3   2  874.98   38.84 
   2  -3   2  941.40   39.25 
   2  -3   2 1000.00   46.95 
   2  -3   2  963.38   34.30 
   2  -3   2  908.49   34.29 
   2  -3   2  924.76   39.22 
  -3   3  -2   28.78    1.14 
  -3   3  -2   26.43    1.14 
  -3   3  -2   27.94    1.03 
  -3   3  -2   26.03    1.42 
  -3   3  -2   27.58    1.02 
  -3   3  -2   25.26    1.14 
  -3   3  -2   25.71    1.06 
   3  -3   2   25.17    1.41 
   3  -3   2   25.96    1.04 
   3  -3   2   26.62    1.16 
   3  -3   2   26.12    1.14 
   3  -3   2   26.01    1.15 
  -4   3  -2   18.68    0.75 
  -4   3  -2   19.14    0.84 
  -4   3  -2   18.04    0.74 
   4  -3   2   17.28    0.84 
   4  -3   2   19.25    0.84 
   4  -3   2   18.41    0.78 
   4  -3   2   18.63    0.59 
  -5   3  -2    6.88    0.27 
   5  -3   2    7.60    0.40 
   5  -3   2    6.83    0.40 
   5  -3   2    7.23    0.26 
  -6   3  -2   19.84    0.72 
  -6   3  -2   19.57    0.67 
   6  -3   2   19.98    0.66 
   6  -3   2   19.97    0.66 
   6  -3   2   20.67    0.71 
  -7   3  -2   11.77    0.46 
  -7   3  -2   11.63    0.43 
   7  -3   2   11.19    0.41 
   7  -3   2   11.02    0.44 
  -8   3  -2    4.76    0.26 
  -8   3  -2    4.51    0.33 
   8  -3   2    4.46    0.22 
   8  -3   2    4.48    0.21 
  -9   3  -2    2.77    0.22 
  -9   3  -2    3.09    0.17 
   9  -3   2    3.03    0.19 
   9  -3   2    2.65    0.14 
 -10   3  -2    0.49    0.12 
 -10   3  -2    0.44    0.08 
  10  -3   2    0.43    0.06 
 -11   3  -2    5.07    0.27 
 -11   3  -2    4.47    0.20 
  11  -3   2    4.73    0.18 
 -12   3  -2    6.04    0.22 
  11   2  -2    2.05    0.11 
 -11  -2   2    2.26    0.11 
 -11  -2   2    1.99    0.12 
  10   2  -2    0.30    0.04 
  10   2  -2    0.33    0.06 
 -10  -2   2    0.32    0.09 
 -10  -2   2    0.29    0.07 
 -10  -2   2    0.21    0.06 
   9   2  -2    3.21    0.14 
   9   2  -2    2.88    0.16 
  -9  -2   2    2.99    0.20 
  -9  -2   2    3.25    0.22 
  -9  -2   2    3.22    0.16 
   8   2  -2    6.77    0.27 
  -8  -2   2    6.66    0.30 
  -8  -2   2    6.67    0.26 
  -8  -2   2    6.37    0.32 
   7   2  -2   14.51    0.54 
  -7  -2   2   13.89    0.52 
  -7  -2   2   14.28    0.55 
   6   2  -2    0.94    0.09 
   6   2  -2    0.92    0.06 
  -6  -2   2    0.85    0.09 
  -6  -2   2    1.16    0.12 
   5   2  -2    0.38    0.13 
   5   2  -2    0.39    0.07 
   5   2  -2    0.46    0.05 
  -5  -2   2    0.41    0.07 
   4   2  -2   87.69    3.70 
   4   2  -2   90.69    3.73 
   4   2  -2   85.25    2.93 
  -4  -2   2   86.59    3.25 
  -4  -2   2   87.07    2.71 
   3   2  -2   49.83    2.08 
   3   2  -2   45.04    2.52 
   3   2  -2   49.56    2.03 
   3   2  -2   49.66    2.03 
   3   2  -2   49.33    2.10 
  -3  -2   2   49.07    1.82 
  -3  -2   2   49.06    1.87 
  -3  -2   2   46.69    2.52 
   2   2  -2    0.23    0.08 
   2   2  -2    0.24    0.11 
   2   2  -2    0.37    0.09 
   2   2  -2    0.14    0.08 
   2   2  -2    0.24    0.12 
  -2  -2   2    0.12    0.06 
  -2  -2   2    0.20    0.11 
  -2  -2   2    0.15    0.06 
  -2  -2   2    0.11    0.08 
  -2  -2   2    0.18    0.09 
  -2  -2   2    0.10    0.06 
   1   2  -2   28.93    1.07 
   1   2  -2   26.63    1.42 
   1   2  -2   25.32    1.41 
   1   2  -2   26.76    1.19 
  -1  -2   2   28.34    1.17 
  -1  -2   2   29.15    1.05 
  -1  -2   2   25.59    1.02 
  -1  -2   2   28.19    1.42 
  -1  -2   2   29.06    1.42 
  -1  -2   2   28.75    1.17 
  -1  -2   2   27.50    1.18 
   0   2  -2  110.23    5.69 
   0   2  -2  115.86    4.25 
   0   2  -2  120.68    4.15 
   0   2  -2  115.19    5.69 
   0   2  -2  111.00    4.15 
   0   2  -2  116.72    4.76 
   0  -2   2  115.79    5.69 
   0  -2   2  114.23    4.74 
   0  -2   2  112.95    4.15 
   0  -2   2  115.48    4.74 
   0  -2   2  111.53    4.15 
  -1   2  -2  104.02    4.28 
  -1   2  -2  107.85    3.75 
  -1   2  -2  101.82    4.28 
  -1   2  -2   94.59    5.14 
  -1   2  -2  106.52    3.82 
   1  -2   2   97.26    5.13 
   1  -2   2  100.07    4.25 
   1  -2   2  107.12    3.75 
   1  -2   2  101.06    3.75 
   1  -2   2  105.79    4.29 
   1  -2   2  107.19    4.29 
  -2   2  -2    0.24    0.06 
  -2   2  -2    0.26    0.07 
  -2   2  -2    0.29    0.07 
  -2   2  -2    0.24    0.07 
   2  -2   2    0.20    0.06 
   2  -2   2    0.20    0.06 
   2  -2   2    0.13    0.06 
   2  -2   2    0.25    0.07 
   2  -2   2    0.17    0.07 
   2  -2   2    0.45    0.14 
   2  -2   2    0.22    0.07 
  -3   2  -2   48.28    1.92 
  -3   2  -2   43.09    1.91 
  -3   2  -2   45.15    1.68 
   3  -2   2   47.38    1.90 
   3  -2   2   44.48    1.92 
   3  -2   2   43.95    2.32 
   3  -2   2   42.76    1.70 
   3  -2   2   44.01    1.92 
  -4   2  -2    0.18    0.07 
  -4   2  -2    0.16    0.07 
   4  -2   2    0.15    0.07 
   4  -2   2    0.16    0.07 
   4  -2   2    0.22    0.09 
  -5   2  -2    3.50    0.26 
  -5   2  -2    4.03    0.18 
   5  -2   2    3.96    0.17 
   5  -2   2    4.28    0.30 
   5  -2   2    4.33    0.18 
   5  -2   2    4.48    0.28 
   5  -2   2    4.41    0.29 
  -6   2  -2    2.50    0.16 
  -6   2  -2    2.29    0.15 
   6  -2   2    2.48    0.14 
   6  -2   2    2.45    0.13 
   6  -2   2    2.42    0.13 
  -7   2  -2    3.64    0.20 
  -7   2  -2    3.81    0.22 
   7  -2   2    3.78    0.18 
   7  -2   2    3.81    0.19 
  -8   2  -2   50.30    1.77 
   8  -2   2   52.33    1.77 
  -9   2  -2    1.13    0.11 
  -9   2  -2    1.04    0.14 
  -9   2  -2    1.18    0.16 
   9  -2   2    1.37    0.11 
 -10   2  -2    3.20    0.24 
 -10   2  -2    3.55    0.19 
  10  -2   2    3.22    0.14 
 -11   2  -2    6.23    0.25 
  11  -2   2    6.32    0.21 
 -12   2  -2    0.84    0.08 
 -12  -1   2    4.64    0.17 
  11   1  -2    0.05    0.05 
 -11  -1   2    0.00    0.05 
  10   1  -2    3.46    0.15 
  10   1  -2    3.76    0.18 
 -10  -1   2    3.59    0.16 
 -10  -1   2    3.84    0.23 
 -10  -1   2    3.58    0.19 
   9   1  -2    3.32    0.17 
  -9  -1   2    3.25    0.19 
  -9  -1   2    3.25    0.16 
  -9  -1   2    3.41    0.21 
  -9  -1   2    2.97    0.22 
   8   1  -2    0.51    0.09 
   8   1  -2    0.39    0.07 
   8   1  -2    0.35    0.05 
  -8  -1   2    0.34    0.10 
  -8  -1   2    0.49    0.10 
   7   1  -2    0.04    0.06 
   7   1  -2    0.03    0.04 
  -7  -1   2    0.04    0.08 
  -7  -1   2    0.08    0.06 
   6   1  -2   40.75    1.46 
  -6  -1   2   44.25    1.37 
  -6  -1   2   42.86    1.45 
   5   1  -2   33.04    1.17 
   5   1  -2   35.20    1.55 
  -5  -1   2   33.99    1.09 
  -5  -1   2   33.99    1.35 
   4   1  -2    4.62    0.25 
   4   1  -2    4.40    0.19 
   4   1  -2    4.62    0.30 
   4   1  -2    4.47    0.29 
  -4  -1   2    4.39    0.18 
  -4  -1   2    4.48    0.26 
   3   1  -2    7.71    0.38 
   3   1  -2    8.04    0.41 
   3   1  -2    7.81    0.38 
   3   1  -2    8.08    0.51 
   3   1  -2    8.06    0.38 
   3   1  -2    8.43    0.37 
   3   1  -2    7.45    0.50 
   3   1  -2    8.16    0.40 
  -3  -1   2    7.96    0.33 
  -3  -1   2    7.61    0.50 
  -3  -1   2    7.39    0.38 
  -3  -1   2    7.79    0.35 
  -3  -1   2    7.63    0.40 
  -3  -1   2    7.83    0.38 
   2   1  -2   18.25    0.82 
   2   1  -2   17.98    0.81 
   2   1  -2   19.11    0.74 
   2   1  -2   18.70    0.80 
   2   1  -2   21.11    1.03 
   2   1  -2   17.82    1.00 
   2   1  -2   17.01    0.82 
  -2  -1   2   18.74    0.82 
  -2  -1   2   18.93    1.00 
  -2  -1   2   18.34    0.71 
  -2  -1   2   19.05    0.81 
  -2  -1   2   18.38    0.74 
  -2  -1   2   17.67    0.71 
   1   1  -2   35.84    1.88 
   1   1  -2   35.74    1.56 
   1   1  -2   37.60    1.38 
   1   1  -2   37.42    1.57 
   1   1  -2   36.61    1.56 
   1   1  -2   38.14    1.37 
   1   1  -2   42.37    1.90 
  -1  -1   2   37.10    1.37 
  -1  -1   2   35.22    1.88 
  -1  -1   2   37.42    1.57 
  -1  -1   2   37.46    1.56 
  -1  -1   2   36.54    1.56 
  -1  -1   2   37.53    1.38 
  -1  -1   2   36.89    1.89 
   0   1  -2  161.12    5.73 
   0   1  -2  164.35    5.74 
   0   1  -2  162.31    6.58 
   0   1  -2  145.09    6.57 
   0   1  -2  164.62    5.86 
   0  -1   2  157.90    6.58 
   0  -1   2  166.83    5.74 
   0  -1   2  147.71    6.55 
   0  -1   2  153.86    6.57 
  -1   1  -2  114.57    4.78 
  -1   1  -2  123.71    4.22 
  -1   1  -2  112.80    4.81 
  -1   1  -2  110.35    4.81 
  -1   1  -2  118.71    4.21 
   1  -1   2  115.37    4.81 
   1  -1   2  109.56    4.77 
   1  -1   2  121.07    4.21 
   1  -1   2  116.49    4.21 
   1  -1   2  112.05    4.81 
  -2   1  -2   97.14    3.98 
  -2   1  -2   92.38    3.47 
  -2   1  -2   93.97    3.94 
  -2   1  -2   92.94    3.97 
   2  -1   2   99.60    3.94 
   2  -1   2   96.13    3.97 
   2  -1   2   92.15    3.97 
   2  -1   2   92.20    3.49 
   2  -1   2   98.53    4.78 
  -3   1  -2   98.65    5.24 
  -3   1  -2  105.45    4.36 
  -3   1  -2  101.84    4.35 
  -3   1  -2  101.86    3.81 
   3  -1   2  109.67    4.32 
   3  -1   2  101.47    4.35 
   3  -1   2  100.33    3.83 
   3  -1   2  110.59    4.35 
  -4   1  -2    0.30    0.09 
  -4   1  -2    0.35    0.10 
  -4   1  -2    0.38    0.07 
   4  -1   2    0.24    0.08 
   4  -1   2    0.33    0.05 
   4  -1   2    0.37    0.10 
   4  -1   2    0.24    0.10 
  -5   1  -2   65.95    2.53 
   5  -1   2   67.33    2.07 
   5  -1   2   66.06    2.07 
   5  -1   2   66.91    2.25 
  -6   1  -2    5.92    0.24 
   6  -1   2    5.40    0.24 
  -7   1  -2    8.77    0.35 
  -7   1  -2    8.88    0.38 
   7  -1   2    8.51    0.35 
  -8   1  -2    3.21    0.21 
  -8   1  -2    3.55    0.24 
  -9   1  -2    0.03    0.07 
  -9   1  -2    0.20    0.09 
  -9   1  -2    0.13    0.06 
  -9   1  -2    0.08    0.10 
   9  -1   2    0.11    0.05 
 -10   1  -2    9.08    0.33 
 -10   1  -2    9.33    0.41 
  10  -1   2    8.37    0.29 
 -11   1  -2    0.06    0.06 
 -12   1  -2    3.30    0.13 
 -12   0   2    0.45    0.06 
  11   0  -2    2.65    0.14 
 -11   0   2    2.49    0.14 
  10   0  -2    1.76    0.13 
 -10   0   2    2.26    0.19 
 -10   0   2    1.90    0.12 
 -10   0   2    1.51    0.14 
   9   0  -2   10.29    0.37 
   9   0  -2    9.88    0.38 
   9   0  -2    9.99    0.41 
   9   0  -2    9.84    0.33 
  -9   0   2    9.96    0.34 
  -9   0   2    8.98    0.42 
  -9   0   2    9.54    0.36 
  -9   0   2    9.95    0.40 
   8   0  -2    3.49    0.20 
   8   0  -2    3.33    0.17 
  -8   0   2    3.28    0.22 
  -8   0   2    3.44    0.20 
   7   0  -2   29.68    1.06 
  -7   0   2   29.39    1.00 
  -7   0   2   31.31    1.06 
   6   0  -2   31.24    1.07 
  -6   0   2   30.65    1.00 
  -6   0   2   30.47    1.07 
   5   0  -2    0.29    0.06 
   5   0  -2    0.19    0.11 
   5   0  -2    0.38    0.06 
  -5   0   2    0.33    0.10 
  -5   0   2    0.24    0.06 
   4   0  -2   33.35    1.35 
   4   0  -2   31.85    1.36 
   4   0  -2   29.74    1.05 
   4   0  -2   29.73    1.23 
  -4   0   2   30.04    1.20 
  -4   0   2   31.31    1.38 
  -4   0   2   29.90    1.22 
   3   0  -2   22.46    0.98 
   3   0  -2   22.24    0.81 
   3   0  -2   26.29    1.26 
   3   0  -2   23.52    0.97 
   3   0  -2   22.26    1.22 
   3   0  -2   21.60    0.98 
   3   0  -2   20.63    0.89 
  -3   0   2   21.69    0.98 
  -3   0   2   20.66    0.99 
  -3   0   2   21.16    1.21 
  -3   0   2   22.33    0.89 
  -3   0   2   21.61    0.86 
  -3   0   2   23.44    0.86 
   2   0  -2  169.54    7.44 
   2   0  -2  175.44    6.52 
   2   0  -2  180.23    6.51 
   2   0  -2  187.43    6.36 
  -2   0   2  182.36    6.61 
  -2   0   2  171.18    7.45 
  -2   0   2  182.20    6.50 
  -2   0   2  172.60    7.38 
  -2   0   2  183.42    6.50 
  -2   0   2  184.68    7.45 
   1   0  -2  101.31    3.57 
   1   0  -2   92.38    4.08 
   1   0  -2   91.82    4.08 
   1   0  -2  101.25    3.50 
  -1   0   2  100.68    3.57 
  -1   0   2  102.06    3.49 
  -1   0   2   91.42    4.08 
  -1   0   2   95.21    3.57 
  -1   0   2  109.02    4.91 
  -1   0   2   92.90    4.08 
   0   0  -2   87.10    3.05 
   0   0  -2   79.84    3.48 
   0   0  -2   77.11    3.48 
   0   0   2   85.01    3.05 
   0   0   2   78.13    3.48 
   0   0   2   86.37    3.05 
   0   0   2   74.26    3.45 
   0   0   2   91.63    4.19 
  -1   0  -2    1.83    0.11 
  -1   0  -2    1.63    0.12 
  -1   0  -2    1.98    0.13 
  -1   0  -2    1.86    0.12 
  -1   0  -2    1.69    0.13 
  -1   0  -2    1.86    0.17 
   1   0   2    1.74    0.12 
   1   0   2    1.80    0.13 
   1   0   2    1.96    0.17 
   1   0   2    1.86    0.13 
  -2   0  -2    1.52    0.14 
  -2   0  -2    1.61    0.22 
  -2   0  -2    1.52    0.14 
  -2   0  -2    1.53    0.13 
   2   0   2    2.29    0.25 
   2   0   2    1.66    0.15 
   2   0   2    1.52    0.15 
   2   0   2    1.89    0.13 
  -3   0  -2   96.07    4.26 
  -3   0  -2   98.30    3.72 
  -3   0  -2   94.11    4.25 
   3   0   2  102.95    4.23 
   3   0   2  106.08    4.24 
   3   0   2   97.97    4.24 
   3   0   2  100.17    3.74 
   3   0   2  114.66    5.17 
  -4   0  -2   57.09    1.80 
  -4   0  -2   57.49    2.17 
   4   0   2   54.96    1.93 
   4   0   2   60.15    2.47 
  -5   0  -2   27.94    0.91 
  -5   0  -2   28.41    1.14 
   5   0   2   26.93    0.96 
  -6   0  -2    0.50    0.08 
  -7   0  -2   19.37    0.68 
  -7   0  -2   19.10    0.72 
  -8   0  -2    0.13    0.06 
  -8   0  -2   -0.05    0.10 
  -8   0  -2    0.18    0.08 
  -9   0  -2   15.14    0.52 
  -9   0  -2   15.52    0.58 
  -9   0  -2   15.27    0.50 
  -9   0  -2   15.65    0.62 
   9   0   2   15.05    0.48 
 -10   0  -2    5.67    0.30 
 -10   0  -2    5.65    0.24 
 -10   0  -2    5.28    0.21 
  10   0   2    5.52    0.20 
 -11   0  -2    3.54    0.17 
 -12   1   2    3.83    0.16 
  11  -1  -2    3.22    0.16 
 -11   1   2    3.12    0.16 
 -11   1   2    3.36    0.22 
  10  -1  -2    3.69    0.16 
  10  -1  -2    3.69    0.16 
  10  -1  -2    3.69    0.19 
 -10   1   2    3.93    0.24 
 -10   1   2    3.82    0.19 
   9  -1  -2    0.09    0.07 
   9  -1  -2    0.04    0.07 
   9  -1  -2    0.15    0.05 
  -9   1   2    0.13    0.05 
  -9   1   2    0.01    0.06 
  -9   1   2   -0.03    0.08 
  -9   1   2    0.07    0.09 
   8  -1  -2   25.65    0.92 
  -8   1   2   25.02    0.87 
  -8   1   2   26.06    0.93 
   7  -1  -2   15.43    0.59 
   7  -1  -2   16.46    0.52 
   7  -1  -2   15.76    0.55 
  -7   1   2   16.36    0.57 
  -7   1   2   16.33    0.60 
   6  -1  -2    0.81    0.08 
   6  -1  -2    0.53    0.07 
  -6   1   2    0.74    0.10 
  -6   1   2    0.73    0.09 
   5  -1  -2  153.44    5.12 
   5  -1  -2  144.98    5.68 
   5  -1  -2  154.84    6.38 
   5  -1  -2  158.84    6.43 
   5  -1  -2  149.94    4.73 
  -5   1   2  152.09    4.74 
  -5   1   2  162.37    6.46 
  -5   1   2  149.90    5.64 
   4  -1  -2   24.31    1.03 
   4  -1  -2   22.32    0.96 
   4  -1  -2   23.37    1.03 
  -4   1   2   22.45    0.96 
  -4   1   2   23.53    0.94 
  -4   1   2   22.06    0.92 
  -4   1   2   24.34    1.05 
   3  -1  -2   60.72    2.65 
   3  -1  -2   61.05    3.19 
   3  -1  -2   59.60    2.32 
   3  -1  -2   61.00    2.61 
   3  -1  -2   58.80    2.34 
   3  -1  -2   65.48    3.21 
  -3   1   2   65.69    2.34 
  -3   1   2   58.40    2.63 
  -3   1   2   65.81    2.65 
  -3   1   2   59.23    2.61 
  -3   1   2   68.99    3.23 
  -3   1   2   63.27    2.31 
  -3   1   2   64.68    2.32 
   2  -1  -2   25.01    0.90 
   2  -1  -2   23.10    1.01 
   2  -1  -2   22.66    0.90 
   2  -1  -2   21.99    1.24 
   2  -1  -2   22.16    1.02 
   2  -1  -2   24.47    1.25 
  -2   1   2   23.76    1.02 
  -2   1   2   26.01    1.26 
  -2   1   2   24.17    0.90 
  -2   1   2   23.94    0.90 
  -2   1   2   22.75    1.00 
  -2   1   2   23.94    0.90 
   1  -1  -2    0.25    0.07 
   1  -1  -2    0.32    0.06 
   1  -1  -2    0.08    0.06 
   1  -1  -2    0.03    0.03 
   1  -1  -2    0.14    0.04 
  -1   1   2    0.09    0.04 
  -1   1   2    0.17    0.06 
  -1   1   2    0.23    0.04 
  -1   1   2    0.06    0.07 
  -1   1   2    0.06    0.04 
   0  -1  -2   12.82    0.58 
   0  -1  -2   12.94    0.52 
   0  -1  -2   13.74    0.57 
   0  -1  -2   14.08    0.52 
   0  -1  -2   14.18    0.71 
   0  -1  -2   13.59    0.58 
   0   1   2   12.92    0.56 
   0   1   2   13.30    0.55 
   0   1   2   12.83    0.58 
   0   1   2   13.90    0.71 
   0   1   2   12.54    0.51 
   0   1   2   13.84    0.52 
  -1  -1  -2    4.21    0.23 
  -1  -1  -2    4.83    0.24 
  -1  -1  -2    4.30    0.31 
  -1  -1  -2    5.23    0.24 
  -1  -1  -2    4.37    0.25 
  -1  -1  -2    4.33    0.21 
   1   1   2    4.44    0.23 
   1   1   2    4.39    0.24 
   1   1   2    4.58    0.21 
   1   1   2    4.73    0.22 
   1   1   2    4.53    0.21 
   1   1   2    4.53    0.25 
   1   1   2    4.59    0.32 
   1   1   2    4.47    0.21 
  -2  -1  -2   35.10    1.35 
  -2  -1  -2   36.18    1.54 
  -2  -1  -2   36.49    1.87 
  -2  -1  -2   35.72    1.37 
   2   1   2   37.44    1.54 
   2   1   2   34.05    1.39 
   2   1   2   34.80    1.50 
   2   1   2   36.48    1.34 
   2   1   2   36.66    1.51 
   2   1   2   35.70    1.36 
   2   1   2   35.17    1.86 
  -3  -1  -2    8.37    0.29 
  -3  -1  -2    8.16    0.37 
   3   1   2    8.00    0.38 
   3   1   2    8.44    0.38 
   3   1   2    8.22    0.43 
   3   1   2    7.50    0.37 
  -4  -1  -2    3.42    0.17 
  -4  -1  -2    3.37    0.23 
   4   1   2    3.38    0.26 
  -5  -1  -2   82.78    2.53 
   5   1   2   81.11    3.47 
   5   1   2   78.08    2.77 
  -6  -1  -2   24.31    0.83 
   6   1   2   24.75    0.86 
  -7  -1  -2    4.99    0.25 
  -8  -1  -2    8.39    0.41 
  -8  -1  -2    8.90    0.37 
  -9  -1  -2   19.92    0.76 
  -9  -1  -2   19.36    0.63 
   9   1   2   20.35    0.60 
 -10  -1  -2    0.35    0.06 
 -10  -1  -2    0.33    0.08 
 -11  -1  -2    3.53    0.16 
  12  -2  -2   -0.01    0.04 
 -12   2   2    0.01    0.04 
  11  -2  -2    0.15    0.06 
 -11   2   2    0.13    0.09 
 -11   2   2    0.06    0.05 
  10  -2  -2    0.58    0.10 
  10  -2  -2    0.68    0.07 
  10  -2  -2    0.79    0.09 
 -10   2   2    0.50    0.11 
 -10   2   2    0.72    0.09 
   9  -2  -2    4.42    0.18 
   9  -2  -2    4.47    0.21 
   9  -2  -2    4.69    0.23 
  -9   2   2    3.93    0.25 
  -9   2   2    4.06    0.20 
  -9   2   2    3.39    0.31 
   8  -2  -2  107.38    3.36 
   8  -2  -2  108.05    3.64 
   8  -2  -2  106.76    3.39 
  -8   2   2  106.47    3.37 
  -8   2   2  109.44    3.58 
   7  -2  -2    3.92    0.18 
   7  -2  -2    3.79    0.19 
  -7   2   2    3.63    0.19 
  -7   2   2    3.92    0.21 
   6  -2  -2   24.87    0.82 
   6  -2  -2   25.62    1.12 
   6  -2  -2   26.16    0.89 
  -6   2   2   24.87    0.84 
  -6   2   2   25.84    0.89 
   5  -2  -2   89.03    2.81 
   5  -2  -2   91.20    3.44 
   5  -2  -2   91.34    3.05 
   5  -2  -2   95.44    3.81 
  -5   2   2   87.30    2.82 
   4  -2  -2   12.35    0.61 
   4  -2  -2   12.40    0.63 
   4  -2  -2   13.56    0.47 
   4  -2  -2   12.99    0.59 
  -4   2   2   13.00    0.58 
  -4   2   2   14.02    0.57 
  -4   2   2   12.99    0.56 
  -4   2   2   14.12    0.62 
   3  -2  -2    7.70    0.35 
   3  -2  -2    7.69    0.37 
   3  -2  -2    7.64    0.37 
   3  -2  -2    7.56    0.39 
  -3   2   2    8.18    0.35 
  -3   2   2    7.20    0.36 
  -3   2   2    7.56    0.34 
  -3   2   2    8.08    0.33 
  -3   2   2    8.40    0.37 
  -3   2   2    7.65    0.36 
  -3   2   2    7.31    0.48 
  -3   2   2    7.95    0.33 
  -3   2   2    7.40    0.37 
   2  -2  -2  133.89    5.53 
   2  -2  -2  133.42    6.64 
   2  -2  -2  133.74    4.84 
   2  -2  -2  131.82    6.64 
   2  -2  -2  129.30    5.54 
   2  -2  -2  137.27    4.84 
  -2   2   2  133.56    5.52 
  -2   2   2  142.62    4.84 
  -2   2   2  127.82    6.64 
  -2   2   2  127.92    5.17 
  -2   2   2  129.82    5.47 
  -2   2   2  135.61    5.52 
  -2   2   2  133.34    4.92 
   1  -2  -2    7.84    0.44 
   1  -2  -2    7.23    0.35 
   1  -2  -2    7.93    0.34 
   1  -2  -2    7.82    0.35 
   1  -2  -2    8.41    0.32 
   1  -2  -2    8.07    0.44 
  -1   2   2    7.38    0.34 
  -1   2   2    7.50    0.34 
  -1   2   2    8.00    0.36 
  -1   2   2    7.51    0.44 
  -1   2   2    7.84    0.31 
   0  -2  -2  157.69    6.60 
   0  -2  -2  157.15    6.62 
   0  -2  -2  157.24    5.79 
   0  -2  -2  160.95    6.61 
   0  -2  -2  158.18    6.58 
   0  -2  -2  170.55    5.80 
   0  -2  -2  162.23    7.93 
   0   2   2  158.07    6.57 
   0   2   2  160.38    7.94 
   0   2   2  152.30    5.70 
   0   2   2  163.10    6.18 
   0   2   2  166.66    5.78 
   0   2   2  157.11    5.91 
   0   2   2  153.46    6.60 
  -1  -2  -2   16.45    0.72 
  -1  -2  -2   16.66    0.64 
  -1  -2  -2   16.71    0.89 
  -1  -2  -2   17.83    0.67 
   1   2   2   16.93    0.74 
   1   2   2   15.56    0.65 
   1   2   2   15.24    0.72 
   1   2   2   16.17    0.89 
   1   2   2   15.75    0.68 
  -2  -2  -2    0.05    0.08 
  -2  -2  -2    0.12    0.05 
   2   2   2    0.00    0.07 
   2   2   2    0.10    0.05 
   2   2   2    0.13    0.07 
   2   2   2    0.14    0.09 
   2   2   2    0.14    0.06 
  -3  -2  -2   21.61    0.86 
  -3  -2  -2   21.58    0.69 
   3   2   2   21.88    0.99 
   3   2   2   19.58    0.84 
   3   2   2   22.13    0.98 
  -4  -2  -2   13.65    0.46 
  -4  -2  -2   13.32    0.60 
   4   2   2   13.16    0.68 
  -5  -2  -2    3.53    0.18 
   5   2   2    3.37    0.14 
  -6  -2  -2    5.57    0.26 
   6   2   2    6.06    0.21 
  -7  -2  -2   19.90    0.69 
  -7  -2  -2   18.81    0.74 
   7   2   2   19.40    0.59 
  -8  -2  -2   19.69    0.71 
  -8  -2  -2   20.03    0.63 
  -8  -2  -2   19.97    0.76 
   8   2   2   19.28    0.59 
  -9  -2  -2    1.50    0.12 
  -9  -2  -2    1.11    0.15 
 -10  -2  -2    9.45    0.31 
 -10  -2  -2    9.00    0.33 
 -11  -2  -2    0.39    0.06 
  12  -3  -2    1.55    0.11 
 -12   3   2    1.61    0.10 
 -12   3   2    1.36    0.12 
  11  -3  -2    0.68    0.08 
  11  -3  -2    0.66    0.07 
 -11   3   2    0.43    0.09 
 -11   3   2    0.75    0.12 
 -11   3   2    0.68    0.07 
  10  -3  -2    2.99    0.19 
  10  -3  -2    2.93    0.17 
  10  -3  -2    3.17    0.15 
 -10   3   2    3.03    0.17 
 -10   3   2    3.08    0.22 
   9  -3  -2    9.34    0.36 
   9  -3  -2    8.91    0.31 
   9  -3  -2    9.10    0.36 
   9  -3  -2    9.84    0.39 
  -9   3   2    8.98    0.40 
  -9   3   2    8.61    0.50 
   8  -3  -2    4.60    0.18 
   8  -3  -2    4.42    0.21 
   8  -3  -2    4.63    0.23 
  -8   3   2    4.91    0.25 
  -8   3   2    4.36    0.31 
   7  -3  -2   29.89    1.03 
   7  -3  -2   29.29    0.95 
  -7   3   2   28.03    1.19 
  -7   3   2   29.62    1.02 
   6  -3  -2   47.09    1.94 
   6  -3  -2   48.68    1.52 
   6  -3  -2   47.91    1.65 
  -6   3   2   49.63    1.63 
  -6   3   2   48.19    1.88 
   5  -3  -2    4.18    0.30 
   5  -3  -2    4.24    0.17 
   5  -3  -2    4.08    0.18 
  -5   3   2    4.58    0.24 
  -5   3   2    4.12    0.26 
   4  -3  -2    2.72    0.13 
   4  -3  -2    2.83    0.12 
   4  -3  -2    2.77    0.21 
   4  -3  -2    2.84    0.20 
  -4   3   2    2.92    0.18 
  -4   3   2    2.91    0.17 
  -4   3   2    3.03    0.20 
  -4   3   2    3.25    0.18 
   3  -3  -2    0.47    0.08 
   3  -3  -2    0.55    0.10 
   3  -3  -2    0.40    0.09 
   3  -3  -2    0.57    0.13 
   3  -3  -2    0.58    0.08 
   3  -3  -2    0.47    0.07 
  -3   3   2    0.56    0.06 
  -3   3   2    0.69    0.08 
  -3   3   2    0.80    0.15 
  -3   3   2    0.66    0.08 
  -3   3   2    0.54    0.09 
  -3   3   2    0.70    0.08 
   2  -3  -2  104.23    4.52 
   2  -3  -2  115.26    3.96 
   2  -3  -2  108.17    5.44 
   2  -3  -2  105.09    3.96 
   2  -3  -2  112.65    5.44 
  -2   3   2  102.24    4.24 
  -2   3   2  109.64    3.95 
  -2   3   2  108.05    5.44 
  -2   3   2  108.63    4.06 
  -2   3   2  107.95    4.03 
  -2   3   2  108.60    5.44 
  -2   3   2  113.89    4.04 
   1  -3  -2    9.01    0.50 
   1  -3  -2    9.41    0.36 
   1  -3  -2    8.75    0.49 
  -1   3   2    8.81    0.36 
  -1   3   2    9.30    0.34 
  -1   3   2    8.46    0.38 
  -1   3   2    8.37    0.49 
  -1   3   2    8.31    0.41 
  -1   3   2    8.99    0.39 
  -1   3   2    8.95    0.39 
   0  -3  -2   83.36    4.13 
   0  -3  -2   85.23    3.02 
   0  -3  -2   85.81    3.02 
   0  -3  -2   79.64    3.42 
   0  -3  -2   80.69    3.42 
   0   3   2   84.22    3.23 
   0   3   2   79.93    2.99 
   0   3   2   79.19    4.13 
   0   3   2   84.53    2.99 
   0   3   2   85.54    3.08 
   0   3   2   82.74    3.42 
   0   3   2   78.68    3.44 
  -1  -3  -2   12.57    0.50 
  -1  -3  -2   12.88    0.69 
  -1  -3  -2   11.95    0.55 
   1   3   2   12.00    0.69 
   1   3   2   12.07    0.44 
   1   3   2   11.89    0.57 
   1   3   2   12.03    0.53 
   1   3   2   13.34    0.58 
   1   3   2   11.74    0.52 
  -2  -3  -2   41.75    1.56 
  -2  -3  -2   41.47    2.15 
  -2  -3  -2   39.57    1.29 
   2   3   2   41.67    1.78 
   2   3   2   41.25    1.55 
   2   3   2   42.64    1.79 
   2   3   2   40.04    2.15 
   2   3   2   41.08    1.38 
  -3  -3  -2    3.80    0.23 
  -3  -3  -2    3.67    0.17 
   3   3   2    4.05    0.27 
   3   3   2    3.79    0.16 
  -4  -3  -2   37.13    1.18 
   4   3   2   36.18    1.05 
  -5  -3  -2    0.33    0.08 
   5   3   2    0.39    0.05 
  -6  -3  -2   11.36    0.44 
   6   3   2   11.50    0.36 
  -7  -3  -2   11.21    0.44 
  -7  -3  -2   10.89    0.47 
  -7  -3  -2   11.19    0.39 
   7   3   2   10.90    0.34 
  -8  -3  -2    0.01    0.10 
  -8  -3  -2    0.00    0.08 
  -8  -3  -2    0.07    0.06 
  -9  -3  -2   11.47    0.48 
  -9  -3  -2   11.64    0.39 
 -10  -3  -2    8.72    0.31 
 -10  -3  -2    8.78    0.29 
  12  -4  -2    0.04    0.05 
 -12   4   2    0.02    0.04 
 -12   4   2    0.09    0.07 
  11  -4  -2    0.08    0.05 
  11  -4  -2    0.02    0.06 
 -11   4   2    0.06    0.08 
 -11   4   2   -0.01    0.06 
 -11   4   2    0.02    0.05 
  10  -4  -2   22.95    0.72 
  10  -4  -2   24.50    0.87 
  10  -4  -2   24.34    0.82 
  10  -4  -2   23.49    0.81 
  10  -4  -2   24.74    0.75 
 -10   4   2   22.98    0.85 
 -10   4   2   23.46    0.87 
 -10   4   2   23.03    0.75 
 -10   4   2   23.10    0.80 
   9  -4  -2   19.17    0.65 
   9  -4  -2   19.16    0.63 
   9  -4  -2   19.09    0.70 
  -9   4   2   17.91    0.86 
  -9   4   2   19.44    0.70 
  -9   4   2   17.64    0.70 
  -9   4   2   18.53    0.65 
   8  -4  -2    0.78    0.09 
   8  -4  -2    1.00    0.11 
  -8   4   2    1.11    0.18 
  -8   4   2    1.25    0.13 
   7  -4  -2   44.50    1.43 
   7  -4  -2   46.18    1.55 
  -7   4   2   45.58    1.53 
  -7   4   2   43.48    1.78 
   6  -4  -2   21.48    0.70 
   6  -4  -2   22.05    0.76 
  -6   4   2   21.10    0.76 
  -6   4   2   21.47    0.89 
   5  -4  -2   31.00    1.06 
   5  -4  -2   29.82    1.26 
   5  -4  -2   30.61    0.97 
  -5   4   2   31.73    1.22 
  -5   4   2   30.54    1.28 
  -5   4   2   30.38    1.07 
   4  -4  -2   65.85    2.49 
   4  -4  -2   63.42    2.04 
   4  -4  -2   62.89    2.21 
  -4   4   2   65.70    2.63 
  -4   4   2   71.92    2.51 
   3  -4  -2   34.02    1.92 
   3  -4  -2   37.19    1.94 
   3  -4  -2   35.95    1.40 
   3  -4  -2   38.34    1.43 
  -3   4   2   38.55    1.44 
  -3   4   2   39.64    1.42 
  -3   4   2   36.88    1.94 
  -3   4   2   37.85    1.53 
   2  -4  -2    1.02    0.14 
   2  -4  -2    1.25    0.14 
   2  -4  -2    1.10    0.08 
   2  -4  -2    1.11    0.09 
  -2   4   2    1.29    0.11 
  -2   4   2    1.02    0.09 
  -2   4   2    1.15    0.14 
  -2   4   2    1.19    0.14 
  -2   4   2    1.05    0.11 
  -2   4   2    1.23    0.15 
   1  -4  -2   24.64    1.08 
   1  -4  -2   25.73    0.96 
   1  -4  -2   26.19    1.31 
  -1   4   2   25.11    1.07 
  -1   4   2   27.08    0.99 
  -1   4   2   25.41    0.98 
  -1   4   2   24.97    0.87 
  -1   4   2   24.80    1.06 
  -1   4   2   23.90    1.31 
  -1   4   2   26.67    1.00 
   0  -4  -2   32.10    1.20 
   0  -4  -2   33.01    1.63 
   0  -4  -2   31.89    1.63 
   0   4   2   31.55    1.22 
   0   4   2   30.64    1.37 
   0   4   2   30.14    1.30 
   0   4   2   32.87    1.08 
   0   4   2   31.94    1.36 
   0   4   2   33.17    1.24 
   0   4   2   30.84    1.64 
  -1  -4  -2    0.16    0.06 
   1   4   2    0.13    0.06 
   1   4   2    0.13    0.07 
   1   4   2    0.18    0.08 
   1   4   2    0.12    0.07 
   1   4   2    0.27    0.10 
  -2  -4  -2    1.82    0.15 
  -2  -4  -2    1.87    0.11 
   2   4   2    1.44    0.17 
   2   4   2    1.84    0.18 
   2   4   2    2.00    0.11 
   2   4   2    1.89    0.14 
   2   4   2    1.81    0.18 
  -3  -4  -2    7.38    0.28 
   3   4   2    7.23    0.22 
   3   4   2    7.20    0.28 
   3   4   2    7.42    0.32 
  -4  -4  -2    0.42    0.07 
   4   4   2    0.31    0.04 
   4   4   2    0.31    0.04 
  -5  -4  -2    1.57    0.13 
   5   4   2    1.49    0.07 
   5   4   2    1.27    0.07 
  -6  -4  -2   13.24    0.50 
  -7  -4  -2    5.23    0.23 
  -7  -4  -2    5.48    0.26 
  -7  -4  -2    4.83    0.29 
  -8  -4  -2    9.30    0.33 
  -8  -4  -2    9.47    0.42 
  -9  -4  -2    8.67    0.30 
 -10  -4  -2    0.16    0.04 
 -13   5   2    0.04    0.05 
  12  -5  -2    0.19    0.05 
  12  -5  -2    0.18    0.06 
 -12   5   2    0.17    0.07 
  11  -5  -2   13.67    0.44 
  11  -5  -2   13.26    0.48 
 -11   5   2   12.71    0.43 
 -11   5   2   13.65    0.54 
  10  -5  -2    4.84    0.20 
  10  -5  -2    4.52    0.19 
  10  -5  -2    4.76    0.19 
  10  -5  -2    5.28    0.24 
  10  -5  -2    5.00    0.25 
 -10   5   2    5.03    0.24 
 -10   5   2    4.81    0.19 
 -10   5   2    4.90    0.28 
 -10   5   2    5.06    0.24 
   9  -5  -2    1.14    0.11 
   9  -5  -2    1.02    0.12 
  -9   5   2    1.21    0.12 
  -9   5   2    0.93    0.18 
  -9   5   2    0.92    0.13 
  -9   5   2    0.97    0.08 
  -9   5   2    1.13    0.11 
   8  -5  -2    8.94    0.34 
   8  -5  -2    8.96    0.37 
  -8   5   2    9.21    0.48 
  -8   5   2    9.08    0.38 
  -8   5   2    8.86    0.34 
   7  -5  -2    0.03    0.05 
   7  -5  -2    0.09    0.06 
  -7   5   2    0.03    0.07 
  -7   5   2    0.05    0.03 
  -7   5   2    0.11    0.09 
   6  -5  -2    7.86    0.29 
   6  -5  -2    8.13    0.31 
  -6   5   2    7.38    0.39 
  -6   5   2    7.97    0.32 
   5  -5  -2  103.43    3.28 
   5  -5  -2  105.91    3.56 
   5  -5  -2  106.07    3.98 
  -5   5   2  106.55    3.27 
  -5   5   2  106.27    4.20 
  -5   5   2  106.39    3.27 
  -5   5   2  108.70    4.01 
  -5   5   2  106.09    3.99 
   4  -5  -2   20.03    0.67 
   4  -5  -2   20.82    0.88 
   4  -5  -2   21.51    0.73 
  -4   5   2   22.28    0.94 
  -4   5   2   21.39    0.86 
  -4   5   2   21.21    0.66 
  -4   5   2   21.84    0.85 
  -4   5   2   21.12    0.66 
   3  -5  -2   11.37    0.51 
  -3   5   2   11.90    0.56 
  -3   5   2   11.82    0.51 
  -3   5   2   12.02    0.50 
  -3   5   2   11.36    0.43 
  -2   5   2   11.04    0.53 
  -2   5   2   11.57    0.49 
  -2   5   2   11.35    0.47 
  -2   5   2   10.24    0.41 
  -1   5   2    5.50    0.27 
  -1   5   2    5.01    0.22 
  -1   5   2    4.85    0.30 
   0   5   2   19.60    0.88 
   0   5   2   20.18    0.82 
   0   5   2   20.01    0.91 
   0   5   2   20.75    0.82 
   0   5   2   20.11    0.71 
  -1  -5  -2   36.44    1.34 
  -1  -5  -2   34.88    1.10 
   1   5   2   35.81    1.14 
   1   5   2   32.82    1.45 
   1   5   2   35.70    1.36 
   1   5   2   34.97    1.20 
   1   5   2   35.55    1.55 
  -2  -5  -2   15.52    0.53 
   2   5   2   16.48    0.55 
   2   5   2   16.12    0.59 
  -3  -5  -2   33.63    1.09 
   3   5   2   33.29    1.18 
   3   5   2   33.74    1.13 
   3   5   2   34.80    1.12 
  -4  -5  -2    0.39    0.07 
  -5  -5  -2    8.18    0.33 
  -6  -5  -2    1.63    0.15 
  -6  -5  -2    1.83    0.15 
   6   5   2    1.76    0.09 
  -7  -5  -2    0.28    0.10 
  -7  -5  -2    0.21    0.07 
  -7  -5  -2    0.34    0.09 
  -8  -5  -2    7.60    0.28 
  -9  -5  -2    1.15    0.10 
 -13   6   2    0.28    0.06 
  12  -6  -2    4.15    0.17 
  12  -6  -2    4.34    0.19 
 -12   6   2    4.10    0.19 
  11  -6  -2    1.65    0.09 
  11  -6  -2    1.36    0.13 
  11  -6  -2    1.67    0.11 
  11  -6  -2    1.52    0.10 
 -11   6   2    1.39    0.14 
 -11   6   2    1.70    0.15 
 -11   6   2    1.63    0.16 
  10  -6  -2   17.62    0.56 
  10  -6  -2   17.30    0.60 
  10  -6  -2   18.04    0.67 
  10  -6  -2   16.90    0.62 
 -10   6   2   18.21    0.68 
 -10   6   2   17.74    0.65 
 -10   6   2   18.06    0.61 
   9  -6  -2    0.14    0.05 
   9  -6  -2    0.20    0.08 
   9  -6  -2    0.12    0.07 
  -9   6   2    0.01    0.07 
  -9   6   2   -0.03    0.12 
  -9   6   2    0.06    0.08 
  -9   6   2    0.13    0.09 
   8  -6  -2   40.09    1.41 
   8  -6  -2   40.92    1.30 
  -8   6   2   40.31    1.40 
  -8   6   2   40.52    1.65 
   7  -6  -2    0.95    0.10 
   7  -6  -2    0.71    0.08 
  -7   6   2    0.93    0.07 
  -7   6   2    0.85    0.14 
  -7   6   2    0.73    0.10 
  -7   6   2    0.84    0.15 
   6  -6  -2   73.33    2.19 
   6  -6  -2   70.97    2.37 
  -6   6   2   66.11    2.67 
  -6   6   2   70.62    2.33 
  -6   6   2   67.26    2.70 
  -6   6   2   72.13    2.17 
  -6   6   2   69.11    2.17 
   5  -6  -2   19.84    0.65 
   5  -6  -2   19.56    0.70 
  -5   6   2   21.46    0.92 
  -5   6   2   19.65    0.63 
  -5   6   2   19.98    0.83 
  -5   6   2   20.39    0.63 
  -5   6   2   19.91    0.84 
   4  -6  -2    9.87    0.33 
   4  -6  -2    9.40    0.47 
  -4   6   2    9.98    0.45 
  -4   6   2   10.23    0.46 
  -4   6   2   10.17    0.52 
   3  -6  -2   20.30    0.82 
   3  -6  -2   19.38    0.64 
  -3   6   2   21.15    0.84 
  -3   6   2   21.02    0.91 
  -3   6   2   20.31    0.82 
  -3   6   2   19.92    0.72 
  -2   6   2    0.07    0.07 
  -2   6   2    0.18    0.10 
  -2   6   2    0.00    0.07 
  -2   6   2    0.10    0.11 
  -1   6   2    3.65    0.28 
  -1   6   2    3.44    0.23 
  -1   6   2    3.99    0.20 
   0   6   2   14.41    0.50 
   0   6   2   14.57    0.69 
   0   6   2   14.98    0.55 
  -1  -6  -2   28.91    1.16 
   1   6   2   30.49    0.98 
   1   6   2   30.49    1.05 
  -2  -6  -2    8.08    0.30 
   2   6   2    8.39    0.32 
   2   6   2    8.31    0.36 
   2   6   2    8.18    0.31 
  -3  -6  -2    1.13    0.10 
   3   6   2    1.23    0.12 
  -4  -6  -2    0.62    0.09 
  -5  -6  -2    0.49    0.09 
   5   6   2    0.40    0.05 
  -6  -6  -2   -0.08    0.07 
  -6  -6  -2    0.11    0.07 
   6   6   2   -0.05    0.04 
  -7  -6  -2   11.12    0.38 
  -8  -6  -2    0.10    0.05 
  -9  -6  -2    2.87    0.12 
 -13   7   2    0.56    0.06 
  12  -7  -2    2.26    0.13 
  12  -7  -2    2.33    0.12 
  12  -7  -2    2.19    0.11 
 -12   7   2    2.34    0.13 
  11  -7  -2    2.37    0.13 
  11  -7  -2    2.60    0.13 
  11  -7  -2    2.66    0.13 
 -11   7   2    2.48    0.19 
 -11   7   2    2.46    0.17 
 -11   7   2    2.50    0.15 
  10  -7  -2   20.76    0.77 
  10  -7  -2   19.88    0.71 
  10  -7  -2   21.28    0.65 
 -10   7   2   20.50    0.67 
 -10   7   2   20.40    0.77 
 -10   7   2   20.85    0.75 
 -10   7   2   20.50    0.66 
 -10   7   2   21.50    0.70 
   9  -7  -2   14.78    0.52 
   9  -7  -2   15.07    0.56 
   9  -7  -2   14.48    0.46 
  -9   7   2   14.24    0.48 
  -9   7   2   14.77    0.55 
  -9   7   2   13.71    0.47 
  -9   7   2   14.59    0.50 
  -9   7   2   13.70    0.56 
   8  -7  -2    2.64    0.15 
   8  -7  -2    2.80    0.17 
  -8   7   2    2.60    0.12 
  -8   7   2    2.60    0.11 
  -8   7   2    2.51    0.25 
  -8   7   2    2.61    0.18 
   7  -7  -2    6.66    0.26 
   7  -7  -2    6.56    0.28 
  -7   7   2    6.54    0.29 
  -7   7   2    6.50    0.22 
  -7   7   2    6.43    0.22 
  -7   7   2    6.41    0.38 
   6  -7  -2    3.81    0.18 
   6  -7  -2    3.82    0.16 
  -6   7   2    3.23    0.26 
  -6   7   2    3.92    0.19 
  -6   7   2    3.39    0.31 
   5  -7  -2    0.23    0.05 
  -5   7   2    0.15    0.10 
  -5   7   2    0.10    0.10 
  -5   7   2    0.17    0.09 
  -5   7   2    0.25    0.06 
   4  -7  -2   40.15    1.31 
  -4   7   2   40.75    1.65 
  -4   7   2   45.03    1.78 
  -4   7   2   42.79    1.66 
   3  -7  -2    3.65    0.23 
  -3   7   2    4.23    0.30 
  -3   7   2    3.87    0.21 
  -3   7   2    3.93    0.26 
  -2   7   2    3.94    0.30 
  -2   7   2    3.33    0.20 
  -1   7   2   19.16    0.86 
  -1   7   2   17.67    0.62 
  -1   7   2   18.85    0.68 
   0   7   2    8.72    0.49 
   0   7   2    8.59    0.32 
   0   7   2    8.98    0.38 
   0   7   2    8.86    0.34 
   1   7   2    4.23    0.24 
   1   7   2    4.61    0.21 
   1   7   2    4.45    0.20 
   2   7   2    7.79    0.37 
   2   7   2    7.89    0.32 
   2   7   2    8.43    0.33 
   3   7   2   13.06    0.50 
   4   7   2    3.68    0.13 
   4   7   2    3.84    0.13 
   5   7   2    0.61    0.05 
  -6  -7  -2    1.40    0.11 
   6   7   2    1.40    0.08 
  -7  -7  -2    0.09    0.05 
  -8  -7  -2    1.83    0.11 
 -13   8   2    5.24    0.19 
  12  -8  -2    0.02    0.06 
  12  -8  -2   -0.09    0.04 
  12  -8  -2    0.04    0.04 
 -12   8   2   -0.06    0.05 
  11  -8  -2    4.37    0.18 
  11  -8  -2    4.84    0.19 
 -11   8   2    4.40    0.20 
 -11   8   2    4.48    0.22 
 -11   8   2    4.88    0.25 
  10  -8  -2    3.76    0.20 
  10  -8  -2    3.76    0.16 
 -10   8   2    3.82    0.22 
 -10   8   2    3.83    0.18 
 -10   8   2    3.64    0.23 
   9  -8  -2   16.24    0.60 
   9  -8  -2   16.36    0.55 
   9  -8  -2   15.25    0.49 
  -9   8   2   14.95    0.58 
  -9   8   2   14.81    0.59 
  -9   8   2   15.57    0.53 
   8  -8  -2    8.74    0.33 
   8  -8  -2    8.46    0.35 
  -8   8   2    8.61    0.31 
  -8   8   2    8.09    0.36 
  -8   8   2    8.17    0.49 
   7  -8  -2   10.93    0.40 
   7  -8  -2   11.27    0.43 
  -7   8   2   11.22    0.44 
  -7   8   2   11.02    0.57 
   6  -8  -2    4.31    0.17 
  -6   8   2    3.84    0.20 
  -6   8   2    3.75    0.28 
   5  -8  -2    0.95    0.07 
  -5   8   2    1.09    0.10 
  -5   8   2    0.87    0.16 
  -4   8   2    0.07    0.10 
  -4   8   2   -0.02    0.10 
  -3   8   2    0.51    0.15 
  -3   8   2    0.51    0.14 
  -3   8   2    0.39    0.09 
  -2   8   2    6.40    0.27 
  -2   8   2    6.96    0.32 
  -2   8   2    6.57    0.42 
  -1   8   2    3.90    0.18 
  -1   8   2    4.27    0.24 
  -1   8   2    3.91    0.32 
  -1   8   2    4.45    0.21 
   0   8   2    8.96    0.41 
   0   8   2    9.23    0.35 
   0   8   2    9.94    0.37 
   1   8   2   18.29    0.72 
   1   8   2   18.59    0.67 
   1   8   2   18.87    0.65 
   2   8   2   96.15    3.25 
   2   8   2   96.96    3.13 
   3   8   2    0.03    0.08 
   3   8   2    0.08    0.06 
   4   8   2    2.30    0.15 
   4   8   2    2.40    0.10 
   4   8   2    2.03    0.15 
   4   8   2    2.57    0.10 
   5   8   2    0.07    0.04 
  -6  -8  -2    0.16    0.06 
   6   8   2    0.25    0.04 
  -7  -8  -2    0.13    0.05 
  12  -9  -2    2.28    0.13 
  12  -9  -2    2.44    0.11 
  12  -9  -2    2.30    0.12 
 -12   9   2    2.74    0.14 
 -12   9   2    2.58    0.12 
  11  -9  -2    8.62    0.31 
  11  -9  -2    8.79    0.29 
 -11   9   2    8.52    0.35 
 -11   9   2    8.09    0.36 
 -11   9   2    8.47    0.30 
  10  -9  -2    0.11    0.05 
 -10   9   2    0.12    0.06 
 -10   9   2    0.26    0.09 
 -10   9   2    0.06    0.07 
   9  -9  -2    0.49    0.09 
   9  -9  -2    0.35    0.08 
   9  -9  -2    0.33    0.06 
  -9   9   2    0.28    0.06 
  -9   9   2    0.31    0.09 
  -9   9   2    0.38    0.10 
   8  -9  -2    2.09    0.14 
  -8   9   2    1.77    0.12 
  -8   9   2    1.62    0.15 
  -8   9   2    2.07    0.16 
  -8   9   2    2.09    0.10 
  -8   9   2    1.85    0.25 
   7  -9  -2    1.23    0.10 
  -7   9   2    1.37    0.21 
  -7   9   2    1.28    0.13 
   6  -9  -2    0.42    0.06 
  -6   9   2    0.19    0.13 
  -5   9   2    9.67    0.51 
  -4   9   2    2.09    0.24 
  -3   9   2    4.55    0.25 
  -3   9   2    4.64    0.22 
  -2   9   2    2.46    0.19 
  -2   9   2    2.88    0.16 
  -1   9   2    2.97    0.18 
  -1   9   2    2.17    0.19 
   0   9   2    0.58    0.09 
   0   9   2    0.49    0.10 
   0   9   2    0.38    0.11 
   1   9   2   33.55    1.16 
   1   9   2   35.56    1.18 
   1   9   2   33.88    1.15 
   1   9   2   34.97    1.25 
   2   9   2    4.77    0.22 
   2   9   2    4.68    0.20 
   2   9   2    5.00    0.26 
   2   9   2    4.89    0.30 
   2   9   2    4.71    0.21 
   3   9   2    1.47    0.13 
   3   9   2    1.33    0.07 
   3   9   2    1.36    0.14 
   3   9   2    1.68    0.13 
   4   9   2    3.60    0.21 
   4   9   2    3.76    0.13 
   5   9   2    4.28    0.14 
  -6  -9  -2    0.62    0.07 
   6   9   2    0.55    0.04 
  -7  -9  -2    0.97    0.08 
  12 -10  -2    5.29    0.22 
  12 -10  -2    5.39    0.19 
 -12  10   2    5.42    0.23 
  11 -10  -2    0.03    0.04 
 -11  10   2    0.07    0.04 
 -11  10   2    0.04    0.06 
  10 -10  -2    0.25    0.05 
 -10  10   2    0.15    0.07 
 -10  10   2    0.17    0.05 
   9 -10  -2    0.29    0.05 
   9 -10  -2    0.39    0.08 
  -9  10   2    0.36    0.08 
  -9  10   2    0.28    0.06 
  -9  10   2    0.29    0.05 
   8 -10  -2   12.11    0.43 
  -8  10   2   11.67    0.35 
  -8  10   2   11.62    0.46 
   7 -10  -2    2.50    0.14 
  -7  10   2    2.05    0.26 
  -7  10   2    2.52    0.17 
  -6  10   2    0.46    0.07 
  -6  10   2    0.00    0.14 
  -5  10   2   27.85    1.21 
  -3  10   2    0.58    0.09 
  -3  10   2    0.62    0.13 
  -2  10   2   10.27    0.41 
  -2  10   2   10.20    0.46 
  -1  10   2    1.94    0.16 
  -1  10   2    2.22    0.14 
  -1  10   2    2.19    0.21 
  -1  10   2    2.05    0.16 
   0  10   2   15.19    0.57 
   0  10   2   14.92    0.50 
   0  10   2   14.90    0.55 
   0  10   2   15.14    0.63 
   1  10   2    8.66    0.25 
   1  10   2    8.60    0.43 
   1  10   2    8.87    0.33 
   1  10   2    9.10    0.32 
   1  10   2    8.92    0.35 
   1  10   2    9.06    0.38 
   2  10   2    0.27    0.10 
   2  10   2    0.45    0.13 
   2  10   2    0.28    0.07 
   2  10   2    0.20    0.07 
   2  10   2    0.20    0.07 
   2  10   2    0.45    0.04 
   3  10   2   26.16    0.70 
   3  10   2   24.83    0.90 
   3  10   2   25.97    0.82 
   3  10   2   25.17    0.88 
   3  10   2   26.20    0.70 
   4  10   2    2.47    0.10 
   5  10   2    3.96    0.13 
   6  10   2    1.90    0.08 
  12 -11  -2    0.74    0.06 
 -12  11   2    0.59    0.07 
  11 -11  -2    5.34    0.20 
 -11  11   2    5.84    0.25 
  10 -11  -2    2.08    0.11 
 -10  11   2    1.81    0.15 
   9 -11  -2    1.67    0.11 
  -9  11   2    2.03    0.16 
  -9  11   2    1.83    0.10 
  -8  11   2    0.18    0.05 
  -8  11   2    0.09    0.07 
  -7  11   2    0.46    0.09 
  -7  11   2    0.56    0.06 
  -6  11   2    4.03    0.38 
  -6  11   2    5.29    0.24 
  -6  11   2    4.90    0.21 
  -6  11   2    4.50    0.16 
  -5  11   2    1.08    0.10 
  -5  11   2    1.40    0.12 
  -4  11   2    7.79    0.31 
  -3  11   2   11.92    0.45 
  -3  11   2   11.63    0.46 
  -3  11   2   11.56    0.43 
  -2  11   2   23.74    0.82 
  -2  11   2   24.53    0.77 
  -2  11   2   23.89    0.83 
  -2  11   2   24.45    0.93 
  -2  11   2   22.23    0.84 
  -1  11   2    0.79    0.10 
  -1  11   2    0.96    0.10 
  -1  11   2    0.86    0.09 
  -1  11   2    0.76    0.12 
  -1  11   2    0.84    0.11 
  -1  11   2    0.77    0.16 
   0  11   2    0.36    0.12 
   0  11   2    0.27    0.10 
   0  11   2    0.37    0.09 
   0  11   2    0.38    0.08 
   0  11   2    0.35    0.08 
   1  11   2    1.77    0.14 
   1  11   2    1.75    0.17 
   1  11   2    1.58    0.13 
   1  11   2    1.51    0.07 
   1  11   2    1.52    0.13 
   2  11   2    1.54    0.07 
   2  11   2    1.44    0.15 
   2  11   2    1.53    0.13 
   2  11   2    1.49    0.13 
   3  11   2    6.91    0.32 
   3  11   2    7.15    0.21 
   3  11   2    7.67    0.30 
   4  11   2    0.50    0.04 
   5  11   2    0.13    0.03 
  12 -12  -2    0.61    0.05 
 -12  12   2    0.58    0.07 
  11 -12  -2    1.65    0.09 
 -11  12   2    1.52    0.13 
  10 -12  -2    0.09    0.04 
 -10  12   2    0.07    0.07 
 -10  12   2    0.05    0.04 
  -9  12   2    2.75    0.18 
  -9  12   2    2.68    0.12 
  -8  12   2    0.18    0.05 
  -8  12   2    0.17    0.08 
  -7  12   2    5.55    0.26 
  -7  12   2    5.71    0.19 
  -7  12   2    5.76    0.24 
  -6  12   2    3.02    0.16 
  -6  12   2    2.77    0.18 
  -6  12   2    2.86    0.11 
  -5  12   2   12.03    0.45 
  -5  12   2   12.45    0.47 
  -5  12   2   12.23    0.35 
  -4  12   2   31.48    1.05 
  -4  12   2   30.18    0.98 
  -4  12   2   31.63    1.08 
  -3  12   2   17.04    0.59 
  -3  12   2   18.33    0.64 
  -3  12   2   18.25    0.66 
  -3  12   2   18.32    0.65 
  -3  12   2   18.38    0.66 
  -2  12   2    1.19    0.14 
  -2  12   2    1.23    0.12 
  -2  12   2    1.43    0.11 
  -2  12   2    1.24    0.13 
  -1  12   2    0.09    0.09 
  -1  12   2    0.01    0.07 
  -1  12   2    0.07    0.07 
   0  12   2    0.97    0.06 
   0  12   2    1.02    0.10 
   0  12   2    0.97    0.11 
   0  12   2    1.22    0.14 
   1  12   2    7.49    0.34 
   1  12   2    7.42    0.21 
   1  12   2    7.62    0.28 
   1  12   2    7.19    0.31 
   2  12   2    7.25    0.28 
   2  12   2    6.50    0.20 
   2  12   2    6.76    0.31 
   2  12   2    6.63    0.26 
   3  12   2    1.03    0.06 
   4  12   2    2.55    0.09 
  11 -13  -2    0.44    0.05 
 -11  13   2    0.40    0.07 
  10 -13  -2    1.83    0.10 
 -10  13   2    2.00    0.14 
 -10  13   2    1.77    0.09 
  -9  13   2    2.61    0.17 
  -9  13   2    2.66    0.12 
  -8  13   2    1.13    0.11 
  -8  13   2    1.22    0.08 
  -7  13   2    1.27    0.13 
  -7  13   2    1.40    0.08 
  -7  13   2    1.20    0.11 
  -6  13   2    1.34    0.12 
  -6  13   2    1.08    0.10 
  -6  13   2    1.23    0.08 
  -5  13   2    0.32    0.07 
  -5  13   2    0.30    0.08 
  -5  13   2    0.31    0.04 
  -4  13   2    2.05    0.15 
  -4  13   2    1.96    0.14 
  -4  13   2    2.16    0.09 
  -4  13   2    2.09    0.15 
  -3  13   2    7.37    0.31 
  -3  13   2    6.90    0.28 
  -3  13   2    7.72    0.33 
  -3  13   2    7.49    0.30 
  -2  13   2    0.36    0.08 
  -2  13   2    0.44    0.10 
  -2  13   2    0.26    0.09 
  -1  13   2    1.38    0.15 
  -1  13   2    1.36    0.14 
  -1  13   2    1.22    0.10 
   0  13   2    0.31    0.09 
   0  13   2    0.45    0.03 
   0  13   2    0.33    0.07 
   0  13   2    0.34    0.08 
   1  13   2    3.28    0.11 
   1  13   2    3.41    0.16 
   1  13   2    3.47    0.18 
   1  13   2    3.23    0.20 
   1  13   2    3.32    0.11 
   2  13   2    0.76    0.05 
   2  13   2    0.64    0.08 
   3  13   2    5.91    0.17 
  11 -14  -2    1.23    0.07 
 -11  14   2    1.27    0.09 
  10 -14  -2    2.97    0.12 
 -10  14   2    3.14    0.12 
 -10  14   2    3.12    0.16 
  -9  14   2    0.04    0.06 
  -9  14   2    0.02    0.04 
  -8  14   2    1.21    0.08 
  -8  14   2    1.07    0.10 
  -7  14   2    0.87    0.07 
  -7  14   2    0.86    0.10 
  -7  14   2    0.87    0.08 
  -6  14   2    0.16    0.07 
  -6  14   2   -0.02    0.03 
  -6  14   2    0.05    0.06 
  -5  14   2    0.10    0.06 
  -5  14   2    0.21    0.07 
  -5  14   2    0.24    0.04 
  -4  14   2    3.15    0.18 
  -4  14   2    2.92    0.15 
  -4  14   2    2.89    0.10 
  -4  14   2    3.20    0.17 
  -3  14   2    0.23    0.07 
  -3  14   2    0.29    0.09 
  -2  14   2    2.40    0.14 
  -2  14   2    2.35    0.17 
  -1  14   2    0.04    0.02 
  -1  14   2   -0.02    0.06 
  -1  14   2    0.16    0.07 
  -1  14   2   -0.10    0.07 
   0  14   2    1.71    0.12 
   0  14   2    1.67    0.06 
   0  14   2    1.63    0.13 
   1  14   2    1.15    0.11 
   1  14   2    1.32    0.06 
   2  14   2    4.57    0.13 
 -10  15   2    1.55    0.07 
 -10  15   2    1.41    0.10 
  -9  15   2    0.10    0.04 
  -9  15   2    0.09    0.06 
  -8  15   2    0.11    0.04 
  -8  15   2    0.04    0.06 
  -7  15   2    2.14    0.09 
  -7  15   2    2.30    0.13 
  -7  15   2    2.16    0.14 
  -6  15   2    0.31    0.04 
  -6  15   2    0.30    0.06 
  -6  15   2    0.23    0.06 
  -5  15   2    6.47    0.19 
  -5  15   2    6.09    0.26 
  -5  15   2    6.46    0.26 
  -4  15   2    4.99    0.22 
  -4  15   2    5.13    0.20 
  -4  15   2    5.39    0.15 
  -3  15   2    6.72    0.25 
  -2  15   2    0.09    0.06 
  -1  15   2    6.43    0.23 
   0  15   2    0.84    0.04 
  -9  16   2    0.88    0.06 
  -9  16   2    0.99    0.08 
  -8  16   2    0.40    0.04 
  -8  16   2    0.45    0.06 
  -7  16   2    0.12    0.03 
  -7  16   2   -0.06    0.05 
  -6  16   2    3.40    0.11 
  -6  16   2    3.64    0.17 
  -5  16   2   14.32    0.51 
  -5  16   2   14.31    0.39 
  -4  16   2    1.87    0.10 
  -3  16   2    0.32    0.05 
  -2  16   2    4.00    0.16 
  -5  18  -3    4.38    0.18 
  -5  18  -3    4.04    0.17 
  -6  18  -3    1.34    0.10 
  -6  18  -3    1.15    0.09 
  -7  18  -3    0.26    0.06 
  -7  18  -3    0.32    0.03 
  -4  17  -3    2.91    0.16 
  -4  17  -3    2.54    0.14 
  -5  17  -3    2.49    0.15 
  -5  17  -3    2.33    0.14 
  -6  17  -3    0.46    0.08 
  -6  17  -3    0.44    0.07 
  -6  17  -3    0.64    0.05 
  -7  17  -3    5.72    0.17 
  -7  17  -3    5.57    0.24 
  -7  17  -3    5.68    0.23 
  -8  17  -3    2.77    0.10 
  -8  17  -3    2.76    0.13 
  -8  17  -3    2.70    0.15 
  -9  17  -3    1.06    0.10 
  -9  17  -3    1.21    0.06 
   1  16  -3    3.20    0.15 
   0  16  -3    1.72    0.12 
  -1  16  -3    0.05    0.06 
  -1  16  -3   -0.14    0.06 
  -2  16  -3    0.04    0.07 
  -2  16  -3    0.06    0.06 
  -3  16  -3    0.19    0.07 
  -3  16  -3    0.18    0.06 
  -4  16  -3    2.32    0.16 
  -4  16  -3    2.47    0.15 
  -5  16  -3    0.67    0.05 
  -5  16  -3    0.61    0.09 
  -5  16  -3    0.73    0.08 
  -6  16  -3   10.36    0.40 
  -6  16  -3   10.28    0.30 
  -6  16  -3   10.55    0.39 
  -7  16  -3    5.01    0.16 
  -7  16  -3    4.99    0.21 
  -7  16  -3    4.94    0.23 
  -8  16  -3   -0.05    0.05 
  -8  16  -3   -0.01    0.03 
  -8  16  -3   -0.04    0.06 
  -9  16  -3    2.08    0.12 
  -9  16  -3    1.89    0.13 
  -9  16  -3    2.22    0.09 
 -10  16  -3    0.09    0.04 
 -10  16  -3    0.14    0.05 
   3  15  -3    0.01    0.02 
   2  15  -3    0.08    0.02 
   2  15  -3    0.17    0.06 
   1  15  -3    0.26    0.02 
   1  15  -3    0.27    0.06 
   1  15  -3    0.30    0.07 
   0  15  -3    3.68    0.17 
   0  15  -3    3.84    0.20 
  -1  15  -3    1.58    0.15 
  -1  15  -3    1.68    0.13 
  -1  15  -3    1.77    0.12 
  -2  15  -3    3.42    0.20 
  -2  15  -3    3.09    0.16 
  -2  15  -3    2.91    0.17 
  -2  15  -3    3.21    0.19 
  -3  15  -3    4.47    0.23 
  -3  15  -3    4.22    0.21 
  -3  15  -3    4.67    0.20 
  -3  15  -3    4.51    0.24 
  -4  15  -3    0.13    0.06 
  -4  15  -3   -0.02    0.07 
  -5  15  -3    8.02    0.33 
  -5  15  -3    7.89    0.31 
  -5  15  -3    7.39    0.22 
  -6  15  -3   13.90    0.39 
  -6  15  -3   13.94    0.53 
  -6  15  -3   14.24    0.51 
  -7  15  -3    0.26    0.06 
  -7  15  -3    0.26    0.04 
  -7  15  -3    0.18    0.08 
  -8  15  -3    3.76    0.18 
  -8  15  -3    3.88    0.20 
  -8  15  -3    3.85    0.14 
  -9  15  -3    0.60    0.05 
  -9  15  -3    0.59    0.07 
  -9  15  -3    0.58    0.08 
 -10  15  -3    2.65    0.14 
 -10  15  -3    2.96    0.13 
 -10  15  -3    2.75    0.11 
  10 -15   3    2.82    0.11 
  11 -15   3    0.15    0.03 
   4  14  -3    0.25    0.03 
   3  14  -3    0.14    0.05 
   3  14  -3    0.11    0.06 
   3  14  -3    0.05    0.02 
   2  14  -3    0.45    0.03 
   2  14  -3    0.33    0.08 
   2  14  -3    0.44    0.07 
   1  14  -3    1.51    0.12 
   1  14  -3    1.62    0.14 
   1  14  -3    1.67    0.06 
   0  14  -3    3.06    0.19 
   0  14  -3    3.05    0.16 
   0  14  -3    2.74    0.16 
  -1  14  -3    0.39    0.08 
  -1  14  -3    0.52    0.09 
  -1  14  -3    0.48    0.08 
  -1  14  -3    0.47    0.10 
  -1  14  -3    0.40    0.07 
  -2  14  -3    0.09    0.06 
  -2  14  -3    0.09    0.08 
  -2  14  -3    0.06    0.06 
  -2  14  -3    0.10    0.08 
  -3  14  -3    2.73    0.20 
  -3  14  -3    2.85    0.16 
  -3  14  -3    3.03    0.17 
  -3  14  -3    2.95    0.19 
  -3  14  -3    2.80    0.18 
  -4  14  -3    2.10    0.14 
  -4  14  -3    2.09    0.16 
  -4  14  -3    2.27    0.17 
  -5  14  -3    1.78    0.16 
  -5  14  -3    1.68    0.13 
  -5  14  -3    1.54    0.08 
  -5  14  -3    1.70    0.16 
  -6  14  -3    0.18    0.04 
  -6  14  -3    0.15    0.08 
  -6  14  -3    0.18    0.07 
  -6  14  -3    0.24    0.08 
  -7  14  -3    0.92    0.06 
  -7  14  -3    0.69    0.10 
  -7  14  -3    0.84    0.09 
  -8  14  -3    1.42    0.13 
  -8  14  -3    1.04    0.10 
  -8  14  -3    1.32    0.09 
  -9  14  -3    0.53    0.08 
  -9  14  -3    0.56    0.06 
  -9  14  -3    0.54    0.08 
 -10  14  -3    0.20    0.06 
 -10  14  -3    0.29    0.05 
 -10  14  -3    0.31    0.06 
  10 -14   3    0.26    0.04 
  11 -14   3    0.14    0.04 
   5  13  -3    0.57    0.04 
   4  13  -3    0.03    0.03 
   4  13  -3    0.00    0.06 
   3  13  -3    1.20    0.06 
   3  13  -3    1.27    0.12 
   3  13  -3    1.44    0.10 
   2  13  -3    0.87    0.09 
   2  13  -3    1.10    0.11 
   2  13  -3    0.90    0.05 
   1  13  -3    0.24    0.08 
   1  13  -3    0.20    0.07 
   1  13  -3    0.16    0.08 
   0  13  -3    0.12    0.08 
   0  13  -3    0.09    0.09 
   0  13  -3    0.06    0.06 
   0  13  -3    0.13    0.07 
   0  13  -3    0.14    0.07 
  -1  13  -3    2.57    0.15 
  -1  13  -3    2.24    0.14 
  -1  13  -3    2.29    0.18 
  -1  13  -3    2.43    0.16 
  -1  13  -3    2.57    0.22 
  -1  13  -3    2.35    0.15 
  -1  13  -3    2.43    0.18 
  -2  13  -3    2.72    0.18 
  -2  13  -3    2.65    0.15 
  -2  13  -3    2.92    0.16 
  -2  13  -3    2.53    0.17 
  -2  13  -3    2.94    0.23 
  -3  13  -3   54.06    1.66 
  -3  13  -3   53.57    1.85 
  -3  13  -3   54.33    1.89 
  -3  13  -3   54.57    1.85 
  -3  13  -3   53.70    1.79 
  -3  13  -3   55.28    1.82 
  -4  13  -3    8.42    0.35 
  -4  13  -3    7.99    0.34 
  -4  13  -3    8.24    0.34 
  -4  13  -3    7.98    0.32 
  -5  13  -3    7.49    0.23 
  -5  13  -3    7.41    0.33 
  -5  13  -3    8.20    0.33 
  -5  13  -3    7.84    0.31 
  -6  13  -3    0.04    0.08 
  -6  13  -3    0.10    0.08 
  -6  13  -3    0.04    0.07 
  -6  13  -3    0.06    0.04 
  -7  13  -3    8.96    0.35 
  -7  13  -3    9.02    0.37 
  -7  13  -3    8.98    0.27 
  -7  13  -3    8.79    0.37 
  -8  13  -3    0.18    0.05 
  -8  13  -3    0.25    0.07 
  -8  13  -3    0.17    0.07 
  -9  13  -3    2.04    0.15 
  -9  13  -3    2.29    0.12 
  -9  13  -3    2.38    0.14 
 -10  13  -3    0.44    0.07 
 -10  13  -3    0.50    0.06 
  10 -13   3    0.50    0.05 
  11 -13   3    1.37    0.08 
  12 -13   3    0.92    0.07 
   6  12  -3    0.27    0.03 
   5  12  -3    1.70    0.07 
   5  12  -3    1.67    0.12 
   4  12  -3    3.67    0.12 
   4  12  -3    3.81    0.19 
   3  12  -3    0.38    0.04 
   3  12  -3    0.30    0.07 
   3  12  -3    0.30    0.08 
   2  12  -3    1.10    0.13 
   2  12  -3    1.44    0.14 
   2  12  -3    1.10    0.10 
   2  12  -3    1.07    0.06 
   2  12  -3    1.10    0.10 
   1  12  -3    1.26    0.14 
   1  12  -3    1.87    0.13 
   1  12  -3    1.33    0.17 
   1  12  -3    2.06    0.15 
   1  12  -3    1.86    0.14 
   1  12  -3    1.73    0.14 
   0  12  -3    3.98    0.26 
   0  12  -3    3.43    0.17 
   0  12  -3    3.42    0.18 
   0  12  -3    3.46    0.20 
   0  12  -3    3.59    0.22 
   0  12  -3    3.70    0.19 
   0  12  -3    3.70    0.20 
  -1  12  -3    2.42    0.14 
  -1  12  -3    2.50    0.16 
  -1  12  -3    2.43    0.17 
  -1  12  -3    2.53    0.14 
  -1  12  -3    1.99    0.17 
  -1  12  -3    2.39    0.17 
  -1  12  -3    3.01    0.22 
  -2  12  -3    0.32    0.10 
  -2  12  -3    0.17    0.06 
  -2  12  -3    0.11    0.08 
  -2  12  -3    0.29    0.07 
  -2  12  -3    0.11    0.08 
  -3  12  -3    1.57    0.15 
  -3  12  -3    1.79    0.12 
  -3  12  -3    1.78    0.19 
  -4  12  -3    0.28    0.07 
  -4  12  -3    0.10    0.08 
  -5  12  -3   28.96    1.33 
  -5  12  -3   30.77    1.02 
  -6  12  -3    2.57    0.16 
  -6  12  -3    2.22    0.30 
  -6  12  -3    2.44    0.17 
  -6  12  -3    2.43    0.15 
  -7  12  -3    5.81    0.26 
  -7  12  -3    6.08    0.27 
  -7  12  -3    5.71    0.28 
  -7  12  -3    6.22    0.20 
  -8  12  -3    2.37    0.15 
  -8  12  -3    2.56    0.16 
  -8  12  -3    2.47    0.12 
   8 -12   3    2.32    0.16 
  -9  12  -3    2.94    0.17 
  -9  12  -3    2.83    0.16 
  -9  12  -3    3.34    0.14 
   9 -12   3    2.96    0.13 
 -10  12  -3    2.09    0.13 
  10 -12   3    2.22    0.11 
  11 -12   3   -0.01    0.04 
  12 -12   3    0.15    0.04 
   6  11  -3    2.28    0.09 
   6  11  -3    2.14    0.13 
   5  11  -3    9.30    0.36 
   5  11  -3    9.31    0.27 
   4  11  -3    1.08    0.11 
   4  11  -3    1.44    0.07 
   3  11  -3    0.14    0.09 
   3  11  -3    0.24    0.08 
   3  11  -3    0.14    0.06 
   3  11  -3    0.19    0.03 
   2  11  -3    0.51    0.09 
   2  11  -3    0.63    0.04 
   2  11  -3    0.61    0.08 
   2  11  -3    0.56    0.13 
   2  11  -3    0.68    0.09 
   2  11  -3    0.53    0.09 
   2  11  -3    0.54    0.11 
   1  11  -3    0.29    0.09 
   1  11  -3    0.42    0.08 
   1  11  -3    0.44    0.12 
   1  11  -3    0.40    0.08 
   1  11  -3    0.52    0.09 
   1  11  -3    0.45    0.07 
   0  11  -3    5.01    0.25 
   0  11  -3    5.46    0.30 
   0  11  -3    5.28    0.24 
  -1  11  -3    2.13    0.18 
  -1  11  -3    1.98    0.15 
  -2  11  -3   28.91    1.32 
  -2  11  -3   31.78    1.12 
  -2  11  -3   31.73    1.05 
  -3  11  -3    9.49    0.54 
  -3  11  -3    9.72    0.38 
  -3  11  -3    9.94    0.42 
  -4  11  -3   75.13    2.95 
  -4  11  -3   74.34    2.94 
  -5  11  -3    0.14    0.15 
  -6  11  -3    0.18    0.06 
  -6  11  -3    0.08    0.14 
  -7  11  -3   21.40    1.06 
  -7  11  -3   23.79    0.84 
  -7  11  -3   23.97    0.83 
  -7  11  -3   24.70    0.81 
   7 -11   3   22.02    0.76 
  -8  11  -3   23.78    0.82 
  -8  11  -3   22.75    0.83 
  -8  11  -3   23.96    0.66 
   8 -11   3   23.63    0.78 
   8 -11   3   23.88    0.86 
  -9  11  -3    6.76    0.25 
  -9  11  -3    7.00    0.23 
  -9  11  -3    7.18    0.28 
   9 -11   3    6.67    0.28 
   9 -11   3    6.73    0.24 
   9 -11   3    6.77    0.31 
 -10  11  -3    0.00    0.06 
 -10  11  -3    0.01    0.04 
  10 -11   3    0.02    0.05 
 -11  11  -3    4.50    0.17 
  11 -11   3    4.43    0.17 
  12 -11   3    1.93    0.10 
   7  10  -3    0.72    0.07 
   7  10  -3    0.80    0.06 
  -7 -10   3    0.86    0.07 
   6  10  -3    3.59    0.13 
   6  10  -3    3.86    0.18 
   5  10  -3    7.89    0.33 
   5  10  -3    8.51    0.25 
   4  10  -3    5.78    0.26 
   4  10  -3    5.96    0.18 
   3  10  -3    0.42    0.11 
   3  10  -3    0.22    0.09 
   3  10  -3    0.38    0.04 
   3  10  -3    0.29    0.08 
   3  10  -3    0.33    0.07 
   2  10  -3    0.25    0.09 
   2  10  -3    0.30    0.10 
   2  10  -3    0.03    0.07 
   2  10  -3    0.20    0.06 
   1  10  -3    0.33    0.08 
   1  10  -3    0.51    0.11 
   0  10  -3   20.24    0.76 
   0  10  -3   19.55    0.94 
   0  10  -3   20.35    0.71 
  -1  10  -3   12.96    0.53 
  -1  10  -3   13.52    0.67 
  -2  10  -3   10.74    0.44 
  -2  10  -3   10.27    0.55 
  -2  10  -3   10.98    0.41 
  -3  10  -3    1.20    0.20 
  -3  10  -3    0.70    0.15 
  -3  10  -3    1.01    0.10 
  -3  10  -3    1.03    0.12 
  -4  10  -3   59.35    2.33 
  -4  10  -3   57.75    2.31 
  -5  10  -3    0.06    0.11 
  -5  10  -3    0.09    0.12 
  -6  10  -3   39.65    1.68 
  -6  10  -3   39.47    1.68 
   6 -10   3   42.80    1.30 
   6 -10   3   41.26    1.69 
  -7  10  -3   15.45    0.52 
  -7  10  -3   14.34    0.72 
   7 -10   3   13.69    0.71 
   7 -10   3   14.14    0.49 
  -8  10  -3    1.71    0.11 
  -8  10  -3    2.00    0.12 
  -8  10  -3    1.97    0.13 
   8 -10   3    1.70    0.15 
   8 -10   3    1.93    0.13 
   8 -10   3    1.93    0.11 
  -9  10  -3    1.34    0.12 
  -9  10  -3    1.27    0.11 
   9 -10   3    1.27    0.12 
   9 -10   3    1.28    0.10 
   9 -10   3    1.29    0.13 
 -10  10  -3    1.94    0.13 
 -10  10  -3    2.04    0.14 
  10 -10   3    2.11    0.12 
 -11  10  -3    0.25    0.06 
  11 -10   3    0.24    0.05 
 -12  10  -3    0.25    0.05 
  12 -10   3    0.29    0.05 
  12 -10   3    0.22    0.05 
  -8  -9   3   -0.02    0.04 
   7   9  -3    1.54    0.08 
   7   9  -3    1.83    0.12 
  -7  -9   3    1.62    0.11 
   6   9  -3    0.09    0.07 
   6   9  -3    0.08    0.04 
   5   9  -3    9.26    0.36 
   5   9  -3    8.99    0.27 
   4   9  -3    1.62    0.13 
   4   9  -3    1.47    0.08 
   3   9  -3    9.31    0.38 
   3   9  -3    9.73    0.37 
   3   9  -3    9.75    0.43 
   2   9  -3    0.20    0.07 
   2   9  -3    0.11    0.08 
   1   9  -3    1.99    0.14 
   1   9  -3    1.86    0.16 
   0   9  -3    7.65    0.46 
   0   9  -3    7.30    0.34 
   0   9  -3    8.26    0.31 
  -1   9  -3   59.59    1.95 
  -1   9  -3   60.20    2.35 
  -1   9  -3   59.77    2.02 
  -2   9  -3    0.24    0.11 
  -2   9  -3    0.29    0.07 
  -2   9  -3    0.31    0.13 
  -2   9  -3    0.14    0.06 
  -3   9  -3   42.04    1.79 
  -3   9  -3   47.02    1.90 
  -3   9  -3   44.70    1.79 
  -3   9  -3   46.13    1.53 
  -4   9  -3    1.45    0.19 
  -4   9  -3    1.26    0.18 
  -4   9  -3    1.64    0.19 
  -5   9  -3   18.76    0.84 
  -5   9  -3   18.99    0.84 
  -5   9  -3   19.30    0.91 
   5  -9   3   18.93    0.61 
   5  -9   3   17.95    0.82 
   5  -9   3   19.47    0.61 
  -6   9  -3    0.63    0.15 
  -6   9  -3    0.55    0.14 
   6  -9   3    0.64    0.07 
  -7   9  -3    2.86    0.28 
   7  -9   3    3.08    0.15 
  -8   9  -3    1.80    0.13 
  -8   9  -3    1.57    0.13 
  -8   9  -3    1.40    0.23 
   8  -9   3    1.70    0.14 
   8  -9   3    1.81    0.26 
   8  -9   3    1.93    0.13 
  -9   9  -3    0.54    0.08 
  -9   9  -3    0.43    0.08 
   9  -9   3    0.58    0.10 
   9  -9   3    0.60    0.07 
   9  -9   3    0.53    0.09 
 -10   9  -3    3.04    0.18 
 -10   9  -3    3.06    0.16 
  10  -9   3    3.03    0.17 
  10  -9   3    3.19    0.14 
 -11   9  -3    1.01    0.09 
  11  -9   3    1.28    0.09 
 -12   9  -3   13.91    0.46 
  12  -9   3   13.40    0.44 
  12  -9   3   13.43    0.42 
  13  -9   3    1.46    0.07 
  -9  -8   3    0.01    0.03 
   8   8  -3   -0.01    0.05 
  -8  -8   3    0.01    0.05 
   7   8  -3    0.40    0.04 
   7   8  -3    0.31    0.07 
  -7  -8   3    0.32    0.06 
   6   8  -3    4.09    0.14 
   6   8  -3    4.03    0.20 
   5   8  -3    1.70    0.08 
   5   8  -3    1.67    0.14 
   4   8  -3    3.06    0.17 
   3   8  -3   18.00    0.65 
   3   8  -3   17.88    0.69 
   2   8  -3    0.35    0.07 
   2   8  -3    0.16    0.08 
   1   8  -3    1.65    0.12 
   1   8  -3    1.33    0.13 
   1   8  -3    1.66    0.21 
   0   8  -3    3.69    0.20 
   0   8  -3    3.42    0.32 
   0   8  -3    3.87    0.29 
  -1   8  -3    0.50    0.13 
  -1   8  -3    0.58    0.16 
  -1   8  -3    0.47    0.08 
  -2   8  -3    1.15    0.11 
  -2   8  -3    0.99    0.16 
  -2   8  -3    1.10    0.17 
  -2   8  -3    1.16    0.16 
  -3   8  -3   12.34    0.59 
  -3   8  -3   12.81    0.48 
  -3   8  -3   12.38    0.58 
  -3   8  -3   13.48    0.64 
   3  -8   3   13.32    0.54 
  -4   8  -3   13.07    0.62 
  -4   8  -3   12.07    0.58 
  -4   8  -3   12.70    0.58 
   4  -8   3   12.35    0.56 
   4  -8   3   12.29    0.41 
  -5   8  -3    7.00    0.37 
  -5   8  -3    5.91    0.36 
   5  -8   3    6.52    0.23 
  -6   8  -3   17.31    0.83 
  -6   8  -3   18.91    0.54 
  -6   8  -3   19.56    0.84 
   6  -8   3   18.84    0.62 
   6  -8   3   18.94    0.62 
  -7   8  -3   26.38    1.10 
  -7   8  -3   26.10    0.74 
  -7   8  -3   25.04    0.79 
  -7   8  -3   25.30    0.79 
   7  -8   3   24.19    0.83 
  -8   8  -3    1.31    0.13 
  -8   8  -3    1.04    0.19 
  -8   8  -3    1.39    0.08 
  -8   8  -3    1.26    0.07 
  -8   8  -3    1.47    0.13 
  -8   8  -3    1.26    0.09 
   8  -8   3    1.31    0.13 
   8  -8   3    1.30    0.11 
  -9   8  -3    8.52    0.29 
  -9   8  -3    9.00    0.33 
  -9   8  -3    8.10    0.33 
  -9   8  -3    8.69    0.30 
  -9   8  -3    8.26    0.28 
   9  -8   3    8.86    0.34 
   9  -8   3    8.47    0.29 
   9  -8   3    8.02    0.36 
 -10   8  -3    2.07    0.09 
 -10   8  -3    1.97    0.09 
 -10   8  -3    1.99    0.11 
 -10   8  -3    1.97    0.15 
  10  -8   3    2.03    0.12 
  10  -8   3    2.09    0.15 
 -11   8  -3   -0.01    0.06 
  11  -8   3   -0.04    0.04 
  11  -8   3    0.01    0.05 
  11  -8   3   -0.06    0.04 
  12  -8   3    2.32    0.12 
  13  -8   3    0.03    0.03 
   9   7  -3    0.26    0.05 
  -9  -7   3    0.24    0.05 
   8   7  -3    0.15    0.06 
  -8  -7   3    0.10    0.05 
   7   7  -3    0.30    0.07 
   7   7  -3    0.21    0.04 
  -7  -7   3    0.32    0.07 
   6   7  -3    1.34    0.13 
   6   7  -3    1.34    0.08 
  -6  -7   3    1.36    0.13 
   5   7  -3    1.61    0.13 
  -5  -7   3    1.59    0.13 
  -4  -7   3    2.09    0.13 
   3   7  -3    7.35    0.33 
  -3  -7   3    7.29    0.27 
   2   7  -3   10.16    0.41 
   1   7  -3   14.54    0.66 
   1   7  -3   14.15    0.53 
   1   7  -3   13.02    0.73 
  -1  -7   3   13.85    0.55 
   0   7  -3    8.58    0.50 
   0   7  -3    8.44    0.43 
   0   7  -3    7.94    0.33 
  -1   7  -3    2.84    0.24 
  -1   7  -3    2.47    0.21 
  -1   7  -3    2.52    0.26 
  -1   7  -3    2.58    0.15 
  -2   7  -3   97.63    3.73 
  -2   7  -3  100.36    3.24 
  -2   7  -3  102.26    3.90 
  -2   7  -3   94.20    3.71 
   2  -7   3   97.60    3.60 
  -3   7  -3    0.41    0.12 
  -3   7  -3    0.28    0.10 
  -3   7  -3    0.29    0.06 
  -3   7  -3    0.23    0.10 
   3  -7   3    0.24    0.08 
   3  -7   3    0.34    0.10 
   3  -7   3    0.29    0.04 
  -4   7  -3   27.45    1.09 
  -4   7  -3   25.26    1.03 
  -4   7  -3   23.97    1.03 
   4  -7   3   24.42    1.02 
   4  -7   3   24.94    0.80 
  -5   7  -3    2.84    0.10 
  -5   7  -3    2.85    0.11 
  -5   7  -3    2.87    0.22 
  -5   7  -3    2.84    0.10 
   5  -7   3    2.60    0.12 
  -6   7  -3   61.89    1.92 
  -6   7  -3   62.30    1.92 
  -6   7  -3   61.07    1.76 
  -6   7  -3   61.55    2.41 
  -6   7  -3   59.32    2.40 
   6  -7   3   63.77    1.93 
   6  -7   3   62.46    1.93 
  -7   7  -3    8.53    0.48 
  -7   7  -3    9.60    0.32 
  -7   7  -3    9.04    0.30 
  -7   7  -3    9.38    0.50 
   7  -7   3    8.98    0.37 
   7  -7   3    9.42    0.34 
   7  -7   3    9.12    0.34 
  -8   7  -3    1.60    0.23 
  -8   7  -3    1.66    0.15 
  -8   7  -3    1.92    0.12 
   8  -7   3    1.89    0.15 
   8  -7   3    1.93    0.13 
  -9   7  -3    0.85    0.10 
  -9   7  -3    0.97    0.10 
  -9   7  -3    0.78    0.09 
  -9   7  -3    0.91    0.12 
   9  -7   3    0.95    0.08 
   9  -7   3    0.81    0.10 
   9  -7   3    0.85    0.11 
 -10   7  -3    0.30    0.08 
 -10   7  -3    0.31    0.10 
 -10   7  -3    0.36    0.08 
  10  -7   3    0.33    0.08 
  10  -7   3    0.34    0.06 
  10  -7   3    0.29    0.06 
  10  -7   3    0.40    0.09 
 -11   7  -3    0.84    0.12 
 -11   7  -3    1.05    0.09 
 -11   7  -3    0.95    0.10 
  11  -7   3    0.87    0.08 
  11  -7   3    0.81    0.07 
 -12   7  -3    0.30    0.07 
  12  -7   3    0.18    0.05 
 -10  -6   3    1.00    0.07 
   9   6  -3    0.58    0.07 
  -9  -6   3    0.52    0.06 
   8   6  -3    0.84    0.09 
  -8  -6   3    0.98    0.09 
   7   6  -3    5.33    0.24 
  -7  -6   3    5.23    0.25 
  -7  -6   3    5.37    0.22 
   6   6  -3    1.12    0.11 
   6   6  -3    1.16    0.07 
  -6  -6   3    1.19    0.12 
  -5  -6   3    4.05    0.19 
  -4  -6   3    0.25    0.06 
   3   6  -3   10.45    0.42 
  -3  -6   3   10.83    0.37 
   2   6  -3    1.39    0.19 
   2   6  -3    1.13    0.11 
  -2  -6   3    1.08    0.08 
  -2  -6   3    1.02    0.11 
   1   6  -3   22.66    0.94 
   1   6  -3   21.72    0.78 
   1   6  -3   21.77    1.06 
  -1  -6   3   23.14    0.85 
   0   6  -3   49.35    1.64 
   0   6  -3   48.45    2.15 
   0   6  -3   48.00    1.90 
   0  -6   3   50.69    1.85 
   0  -6   3   49.21    1.80 
  -1   6  -3    7.22    0.29 
  -1   6  -3    7.86    0.40 
  -1   6  -3    7.09    0.36 
  -1   6  -3    7.77    0.37 
  -1   6  -3    7.89    0.45 
   1  -6   3    7.40    0.31 
   1  -6   3    7.92    0.33 
  -2   6  -3   16.14    0.72 
  -2   6  -3   17.69    0.77 
  -2   6  -3   17.65    0.73 
  -2   6  -3   17.61    0.61 
   2  -6   3   18.04    0.69 
   2  -6   3   18.28    0.71 
  -3   6  -3   43.15    1.68 
  -3   6  -3   41.97    1.60 
  -3   6  -3   39.35    1.59 
  -3   6  -3   40.36    1.38 
   3  -6   3   40.73    1.56 
  -4   6  -3   29.62    1.22 
  -4   6  -3   31.25    0.96 
  -4   6  -3   30.22    1.22 
  -4   6  -3   31.24    1.28 
  -4   6  -3   32.25    0.96 
   4  -6   3   30.50    1.22 
   4  -6   3   30.11    0.97 
  -5   6  -3   15.50    0.68 
  -5   6  -3   15.25    0.68 
  -5   6  -3   15.66    0.50 
  -5   6  -3   16.15    0.51 
   5  -6   3   15.55    0.51 
   5  -6   3   15.42    0.71 
  -6   6  -3    1.69    0.10 
  -6   6  -3    1.61    0.19 
  -6   6  -3    1.88    0.08 
  -6   6  -3    1.83    0.20 
  -6   6  -3    1.57    0.13 
   6  -6   3    1.90    0.11 
  -7   6  -3    2.58    0.23 
  -7   6  -3    2.24    0.15 
  -7   6  -3    2.18    0.10 
  -7   6  -3    2.37    0.22 
   7  -6   3    1.93    0.12 
   7  -6   3    2.00    0.12 
   7  -6   3    1.91    0.14 
  -8   6  -3    1.46    0.15 
  -8   6  -3    1.84    0.10 
   8  -6   3    1.84    0.15 
   8  -6   3    1.61    0.13 
  -9   6  -3    0.20    0.08 
  -9   6  -3   -0.07    0.08 
  -9   6  -3    0.15    0.06 
  -9   6  -3    0.07    0.07 
   9  -6   3    0.21    0.08 
   9  -6   3    0.10    0.06 
   9  -6   3    0.11    0.05 
 -10   6  -3    2.77    0.20 
 -10   6  -3    2.60    0.17 
 -10   6  -3    2.40    0.14 
  10  -6   3    2.62    0.12 
  10  -6   3    2.44    0.12 
  10  -6   3    2.51    0.16 
  10  -6   3    2.29    0.17 
  10  -6   3    2.55    0.13 
 -11   6  -3   -0.02    0.08 
 -11   6  -3    0.04    0.07 
 -11   6  -3    0.14    0.05 
  11  -6   3    0.17    0.05 
 -12   6  -3    3.80    0.18 
  12  -6   3    3.78    0.15 
  10   5  -3    0.22    0.05 
 -10  -5   3    0.34    0.05 
   9   5  -3    0.50    0.07 
  -9  -5   3    0.40    0.07 
   8   5  -3    0.09    0.06 
  -8  -5   3    0.20    0.06 
   7   5  -3    0.11    0.06 
  -7  -5   3    0.06    0.06 
  -7  -5   3    0.03    0.07 
   6   5  -3   18.79    0.65 
  -6  -5   3   18.31    0.64 
   5   5  -3    8.52    0.27 
   5   5  -3    9.29    0.27 
  -5  -5   3    8.97    0.34 
   4   5  -3    3.12    0.11 
   4   5  -3    3.19    0.11 
  -4  -5   3    3.27    0.15 
   3   5  -3   12.95    0.67 
   3   5  -3   12.29    0.36 
   3   5  -3   12.15    0.46 
  -3  -5   3   12.42    0.54 
  -3  -5   3   12.43    0.42 
   2   5  -3   66.84    2.18 
   2   5  -3   65.87    2.83 
  -2  -5   3   64.19    2.03 
  -2  -5   3   65.52    2.43 
   1   5  -3  123.22    4.94 
   1   5  -3  130.15    4.31 
   1   5  -3  137.02    5.54 
  -1  -5   3  131.82    4.79 
  -1  -5   3  137.07    4.84 
   0   5  -3   74.09    2.43 
   0   5  -3   72.83    3.69 
   0   5  -3   71.39    3.70 
   0   5  -3   75.53    3.15 
   0   5  -3   70.42    2.79 
   0  -5   3   76.71    2.73 
   0  -5   3   76.62    2.70 
  -1   5  -3   10.93    0.51 
  -1   5  -3   10.55    0.39 
  -1   5  -3   10.57    0.59 
  -1   5  -3   11.47    0.48 
  -1   5  -3   11.61    0.48 
  -1   5  -3   11.25    0.56 
   1  -5   3   11.46    0.44 
   1  -5   3   11.50    0.58 
   1  -5   3   10.33    0.43 
   1  -5   3   10.14    0.43 
   1  -5   3   11.37    0.46 
  -2   5  -3   31.14    1.61 
  -2   5  -3   30.18    1.27 
  -2   5  -3   32.42    1.21 
  -2   5  -3   31.42    1.21 
   2  -5   3   32.34    1.20 
   2  -5   3   32.55    1.18 
   2  -5   3   30.36    1.32 
   2  -5   3   27.31    1.32 
   2  -5   3   32.22    1.61 
  -3   5  -3  121.59    4.23 
  -3   5  -3  108.89    4.22 
  -3   5  -3  112.04    5.67 
  -3   5  -3  111.85    4.40 
   3  -5   3  113.39    4.15 
   3  -5   3  104.26    4.66 
   3  -5   3  116.94    5.67 
  -4   5  -3   46.94    1.85 
  -4   5  -3   48.81    1.85 
  -4   5  -3   47.64    1.91 
   4  -5   3   46.97    1.49 
   4  -5   3   49.62    1.85 
  -5   5  -3    0.44    0.12 
  -5   5  -3    0.54    0.06 
   5  -5   3    0.52    0.06 
   5  -5   3    0.46    0.12 
  -6   5  -3   11.59    0.54 
  -6   5  -3   11.07    0.44 
   6  -5   3   11.74    0.40 
  -7   5  -3    0.27    0.08 
  -7   5  -3    0.36    0.13 
   7  -5   3    0.23    0.06 
   7  -5   3    0.23    0.06 
   7  -5   3    0.28    0.06 
  -8   5  -3    0.58    0.10 
  -8   5  -3    0.66    0.17 
   8  -5   3    0.53    0.08 
   8  -5   3    0.68    0.09 
  -9   5  -3    0.13    0.10 
  -9   5  -3    0.21    0.06 
  -9   5  -3    0.36    0.09 
   9  -5   3    0.05    0.07 
   9  -5   3    0.18    0.07 
   9  -5   3    0.17    0.06 
   9  -5   3    0.12    0.05 
 -10   5  -3    3.64    0.17 
 -10   5  -3    3.63    0.20 
 -10   5  -3    3.77    0.24 
 -10   5  -3    3.52    0.16 
  10  -5   3    3.39    0.16 
  10  -5   3    2.98    0.19 
 -11   5  -3    3.69    0.20 
 -11   5  -3    3.48    0.22 
 -11   5  -3    3.64    0.16 
  11  -5   3    3.69    0.16 
 -12   5  -3    6.03    0.24 
  12  -5   3    5.54    0.20 
  10   4  -3   -0.03    0.05 
 -10  -4   3    0.16    0.05 
   9   4  -3    4.51    0.21 
  -9  -4   3    4.83    0.20 
   8   4  -3    0.05    0.06 
  -8  -4   3    0.15    0.08 
  -8  -4   3   -0.06    0.05 
   7   4  -3    0.13    0.06 
   7   4  -3    0.06    0.04 
  -7  -4   3    0.07    0.08 
   6   4  -3    1.88    0.09 
  -6  -4   3    1.73    0.14 
   5   4  -3   23.69    0.69 
  -5  -4   3   23.68    0.78 
   4   4  -3   27.28    1.28 
   4   4  -3   26.52    0.78 
  -4  -4   3   27.22    0.87 
   3   4  -3    1.11    0.10 
   3   4  -3    1.25    0.18 
  -3  -4   3    1.61    0.09 
  -3  -4   3    1.40    0.13 
   2   4  -3   37.87    1.30 
   2   4  -3   37.68    2.01 
   2   4  -3   41.55    1.71 
   2   4  -3   35.70    2.00 
  -2  -4   3   38.16    2.00 
  -2  -4   3   39.28    1.46 
  -2  -4   3   41.05    1.51 
   1   4  -3    0.16    0.04 
   1   4  -3    0.12    0.09 
   1   4  -3    0.22    0.08 
   1   4  -3    0.12    0.04 
   1   4  -3    0.09    0.06 
   1   4  -3    0.00    0.07 
  -1  -4   3    0.11    0.04 
  -1  -4   3    0.08    0.07 
  -1  -4   3    0.08    0.04 
  -1  -4   3    0.05    0.06 
   0   4  -3  169.94    9.42 
   0   4  -3  185.42    7.90 
   0   4  -3  195.30    7.06 
   0  -4   3  199.33    6.89 
   0  -4   3  194.17    6.88 
   0  -4   3  181.82    7.83 
   0  -4   3  203.76    9.42 
  -1   4  -3  130.63    5.04 
  -1   4  -3  139.53    5.03 
  -1   4  -3  130.35    5.65 
  -1   4  -3  133.02    6.73 
   1  -4   3  140.25    6.73 
   1  -4   3  135.04    4.92 
   1  -4   3  132.32    4.91 
   1  -4   3  140.75    5.01 
  -2   4  -3    5.57    0.37 
  -2   4  -3    5.90    0.27 
  -2   4  -3    5.61    0.29 
  -2   4  -3    5.89    0.27 
   2  -4   3    6.08    0.28 
   2  -4   3    5.17    0.29 
   2  -4   3    5.88    0.26 
   2  -4   3    5.94    0.37 
   2  -4   3    5.50    0.28 
  -3   4  -3   70.96    2.53 
  -3   4  -3   66.59    2.63 
  -3   4  -3   62.69    3.41 
  -3   4  -3   68.38    2.48 
  -3   4  -3   67.49    2.52 
   3  -4   3   64.45    2.80 
   3  -4   3   66.92    2.50 
   3  -4   3   65.64    2.83 
   3  -4   3   68.95    3.41 
  -4   4  -3    0.74    0.11 
  -4   4  -3    0.59    0.08 
   4  -4   3    0.57    0.06 
   4  -4   3    0.57    0.10 
   4  -4   3    0.45    0.11 
  -5   4  -3    1.84    0.17 
   5  -4   3    2.04    0.11 
   5  -4   3    1.86    0.21 
   5  -4   3    1.92    0.18 
  -6   4  -3   13.93    0.64 
  -6   4  -3   14.52    0.54 
   6  -4   3   14.66    0.49 
   6  -4   3   14.90    0.53 
  -7   4  -3    0.62    0.14 
  -7   4  -3    0.67    0.10 
   7  -4   3    0.65    0.08 
   7  -4   3    0.86    0.09 
   7  -4   3    0.81    0.09 
  -8   4  -3   19.54    0.91 
  -8   4  -3   20.17    0.75 
   8  -4   3   20.76    0.74 
   8  -4   3   19.99    0.69 
  -9   4  -3    1.30    0.11 
  -9   4  -3    1.09    0.14 
  -9   4  -3    1.36    0.14 
   9  -4   3    1.13    0.12 
   9  -4   3    1.17    0.12 
   9  -4   3    1.22    0.09 
 -10   4  -3    0.33    0.11 
 -10   4  -3    0.48    0.08 
 -10   4  -3    0.44    0.10 
  10  -4   3    0.58    0.07 
 -11   4  -3    4.60    0.26 
 -11   4  -3    4.17    0.22 
 -11   4  -3    4.84    0.19 
  11  -4   3    4.50    0.18 
 -12   4  -3    0.27    0.07 
 -12   4  -3    0.19    0.04 
  11   3  -3    0.05    0.04 
 -11  -3   3    0.05    0.04 
 -11  -3   3    0.00    0.05 
  10   3  -3    0.63    0.08 
 -10  -3   3    0.58    0.08 
 -10  -3   3    0.58    0.07 
   9   3  -3    0.04    0.04 
   9   3  -3   -0.12    0.05 
  -9  -3   3    0.03    0.06 
   8   3  -3    1.27    0.09 
   8   3  -3    1.37    0.12 
  -8  -3   3    1.24    0.13 
  -8  -3   3    1.28    0.12 
   7   3  -3    1.12    0.09 
   7   3  -3    1.17    0.11 
  -7  -3   3    1.31    0.13 
  -7  -3   3    1.51    0.15 
   6   3  -3   43.02    1.24 
  -6  -3   3   43.86    1.38 
  -6  -3   3   41.59    1.46 
   5   3  -3   31.03    0.93 
  -5  -3   3   32.96    1.04 
   4   3  -3   30.97    1.35 
   4   3  -3   30.06    1.00 
   4   3  -3   28.18    1.01 
  -4  -3   3   28.07    1.15 
  -4  -3   3   28.46    0.93 
   3   3  -3   31.69    1.09 
   3   3  -3   34.94    1.45 
  -3  -3   3   31.04    1.72 
  -3  -3   3   31.01    1.02 
  -3  -3   3   33.05    1.23 
  -3  -3   3   32.64    1.24 
   2   3  -3    0.07    0.07 
   2   3  -3    0.06    0.07 
   2   3  -3    0.08    0.05 
   2   3  -3    0.02    0.08 
   2   3  -3   -0.07    0.03 
  -2  -3   3   -0.02    0.07 
  -2  -3   3    0.08    0.09 
  -2  -3   3   -0.01    0.05 
  -2  -3   3    0.14    0.05 
  -2  -3   3    0.01    0.05 
   1   3  -3   19.51    0.91 
   1   3  -3   19.93    1.08 
   1   3  -3   22.12    0.82 
   1   3  -3   19.88    0.78 
   1   3  -3   19.19    1.07 
  -1  -3   3   21.03    1.07 
  -1  -3   3   19.94    0.88 
  -1  -3   3   21.32    1.08 
  -1  -3   3   20.13    0.78 
  -1  -3   3   21.00    0.81 
   0   3  -3  102.41    5.34 
   0   3  -3  109.61    4.47 
   0   3  -3  104.05    3.90 
   0   3  -3  107.73    5.34 
   0   3  -3  110.23    3.99 
   0  -3   3  107.01    4.44 
   0  -3   3  105.04    3.89 
   0  -3   3  107.35    4.45 
   0  -3   3  108.12    3.90 
   0  -3   3  109.30    5.33 
  -1   3  -3  272.11   13.96 
  -1   3  -3  266.84   11.66 
  -1   3  -3  272.57   10.15 
  -1   3  -3  294.09   10.41 
   1  -3   3  289.63   10.19 
   1  -3   3  278.27   10.19 
   1  -3   3  284.03   10.38 
   1  -3   3  293.38   13.96 
   1  -3   3  286.56   11.66 
   1  -3   3  277.65   11.66 
  -2   3  -3  133.07    4.87 
  -2   3  -3  123.41    6.54 
  -2   3  -3  132.57    4.86 
  -2   3  -3  135.34    4.77 
  -2   3  -3  140.46    5.43 
  -2   3  -3  133.39    5.43 
   2  -3   3  135.76    4.77 
   2  -3   3  127.21    5.45 
   2  -3   3  127.26    4.78 
   2  -3   3  130.06    5.45 
   2  -3   3  131.64    6.54 
   2  -3   3  122.32    5.40 
   2  -3   3  126.13    5.45 
  -3   3  -3   19.01    0.86 
  -3   3  -3   19.71    0.77 
  -3   3  -3   19.42    0.77 
  -3   3  -3   21.16    0.86 
   3  -3   3   19.39    0.79 
   3  -3   3   20.32    0.87 
   3  -3   3   18.53    0.87 
   3  -3   3   18.28    1.07 
   3  -3   3   19.07    0.87 
  -4   3  -3   21.43    0.94 
  -4   3  -3   19.97    0.84 
   4  -3   3   19.28    0.66 
   4  -3   3   20.45    0.95 
   4  -3   3   21.99    0.94 
   4  -3   3   20.66    0.87 
  -5   3  -3   17.19    0.59 
   5  -3   3   17.59    0.80 
   5  -3   3   18.02    0.58 
   5  -3   3   17.76    0.84 
  -6   3  -3    9.34    0.35 
  -6   3  -3    8.94    0.37 
   6  -3   3    9.18    0.36 
   6  -3   3    9.09    0.33 
   6  -3   3    9.28    0.33 
  -7   3  -3    4.24    0.22 
  -7   3  -3    4.21    0.24 
   7  -3   3    4.31    0.20 
   7  -3   3    4.45    0.21 
  -8   3  -3    9.44    0.52 
  -8   3  -3    9.66    0.42 
   8  -3   3    9.68    0.39 
   8  -3   3    9.43    0.53 
   8  -3   3   10.22    0.38 
  -9   3  -3    0.92    0.10 
  -9   3  -3    0.77    0.14 
   9  -3   3    1.04    0.08 
 -10   3  -3    1.81    0.14 
 -10   3  -3    1.91    0.19 
  10  -3   3    1.71    0.11 
 -11   3  -3    4.04    0.18 
  11  -3   3    4.07    0.15 
 -12   3  -3    1.29    0.08 
  11   2  -3    1.45    0.10 
 -11  -2   3    1.33    0.09 
 -11  -2   3    1.63    0.11 
  10   2  -3    4.85    0.17 
  10   2  -3    4.78    0.21 
 -10  -2   3    4.67    0.19 
 -10  -2   3    4.88    0.21 
   9   2  -3    0.31    0.07 
   9   2  -3    0.27    0.06 
  -9  -2   3    0.38    0.11 
  -9  -2   3    0.40    0.09 
  -9  -2   3    0.26    0.06 
   8   2  -3    0.45    0.08 
  -8  -2   3    0.35    0.11 
  -8  -2   3    0.48    0.07 
  -8  -2   3    0.49    0.10 
   7   2  -3   18.78    0.70 
   7   2  -3   19.31    0.66 
  -7  -2   3   19.14    0.66 
  -7  -2   3   18.43    0.70 
   6   2  -3   45.38    1.57 
   6   2  -3   45.80    1.58 
  -6  -2   3   45.97    1.46 
  -6  -2   3   45.44    1.55 
   5   2  -3   67.35    2.37 
   5   2  -3   70.06    2.42 
   5   2  -3   74.00    3.06 
  -5  -2   3   69.98    2.20 
   4   2  -3   52.47    2.16 
   4   2  -3   48.46    1.67 
   4   2  -3   49.88    2.14 
  -4  -2   3   49.01    1.55 
  -4  -2   3   47.05    1.87 
   3   2  -3   23.39    0.98 
   3   2  -3   23.41    0.82 
   3   2  -3   23.99    1.02 
   3   2  -3   24.25    1.02 
   3   2  -3   23.78    1.08 
  -3  -2   3   24.51    0.94 
  -3  -2   3   23.37    1.30 
  -3  -2   3   24.37    0.92 
  -3  -2   3   23.83    0.97 
   2   2  -3   37.44    1.56 
   2   2  -3   37.90    1.56 
   2   2  -3   32.52    1.91 
   2   2  -3   38.70    1.42 
   2   2  -3   34.74    1.59 
   2   2  -3   37.85    1.56 
  -2  -2   3   38.53    1.93 
  -2  -2   3   38.60    1.40 
  -2  -2   3   36.17    1.59 
  -2  -2   3   39.00    1.42 
  -2  -2   3   37.44    1.39 
  -2  -2   3   35.68    1.58 
   1   2  -3   33.94    1.21 
   1   2  -3   31.73    1.63 
   1   2  -3   31.34    1.62 
   1   2  -3   30.88    1.35 
   1   2  -3   31.06    1.32 
   1   2  -3   32.54    1.32 
   1   2  -3   30.62    1.20 
  -1  -2   3   29.41    1.18 
  -1  -2   3   30.39    1.35 
  -1  -2   3   31.82    1.35 
  -1  -2   3   33.12    1.63 
  -1  -2   3   33.71    1.20 
  -1  -2   3   30.30    1.34 
  -1  -2   3   31.84    1.63 
   0   2  -3  113.99    4.04 
   0   2  -3  106.76    5.43 
   0   2  -3  106.19    4.52 
   0   2  -3  108.19    3.96 
   0   2  -3  110.86    4.52 
   0   2  -3  106.05    4.53 
   0  -2   3  109.13    5.43 
   0  -2   3  106.56    3.96 
   0  -2   3  108.72    4.53 
   0  -2   3  112.00    4.53 
  -1   2  -3   72.41    3.14 
  -1   2  -3   80.21    2.80 
  -1   2  -3   71.30    3.78 
  -1   2  -3   77.48    3.14 
   1  -2   3   74.31    2.76 
   1  -2   3   71.71    3.12 
   1  -2   3   69.36    3.77 
   1  -2   3   77.43    2.75 
   1  -2   3   75.12    3.14 
   1  -2   3   79.58    2.80 
   1  -2   3   77.96    3.15 
  -2   2  -3   94.14    3.81 
  -2   2  -3   92.40    3.34 
  -2   2  -3   86.78    3.79 
   2  -2   3   86.91    3.81 
   2  -2   3   90.69    3.79 
   2  -2   3  103.71    4.62 
   2  -2   3   90.63    3.82 
   2  -2   3   83.38    3.35 
  -3   2  -3  162.12    5.92 
  -3   2  -3  171.14    6.78 
  -3   2  -3  150.22    6.77 
   3  -2   3  174.74    6.72 
   3  -2   3  158.20    5.94 
   3  -2   3  162.90    6.77 
   3  -2   3  158.25    8.13 
   3  -2   3  159.65    6.77 
  -4   2  -3   12.25    0.44 
  -4   2  -3   11.91    0.55 
  -4   2  -3   13.18    0.62 
   4  -2   3   11.57    0.57 
   4  -2   3   11.83    0.41 
   4  -2   3   13.32    0.61 
   4  -2   3   13.16    0.61 
  -5   2  -3   30.30    1.02 
  -5   2  -3   33.41    1.31 
   5  -2   3   31.18    1.08 
   5  -2   3   31.70    1.00 
  -6   2  -3    0.10    0.07 
   6  -2   3    0.20    0.06 
   6  -2   3    0.18    0.05 
   6  -2   3    0.11    0.05 
  -7   2  -3   78.31    2.57 
  -7   2  -3   75.86    2.42 
   7  -2   3   74.74    2.59 
  -8   2  -3    8.00    0.35 
  -8   2  -3    7.37    0.37 
  -9   2  -3    0.28    0.11 
  -9   2  -3    0.11    0.09 
  -9   2  -3    0.22    0.08 
   9  -2   3    0.10    0.05 
 -10   2  -3   11.69    0.50 
 -10   2  -3   12.01    0.42 
  10  -2   3   11.72    0.38 
 -11   2  -3    0.01    0.06 
 -12   2  -3    0.07    0.04 
 -12  -1   3    2.71    0.12 
  11   1  -3    0.31    0.06 
 -11  -1   3    0.39    0.06 
  10   1  -3    0.61    0.07 
  10   1  -3    0.35    0.07 
 -10  -1   3    0.59    0.11 
 -10  -1   3    0.43    0.07 
 -10  -1   3    0.56    0.08 
   9   1  -3    2.82    0.16 
  -9  -1   3    2.78    0.15 
  -9  -1   3    2.83    0.17 
  -9  -1   3    2.75    0.21 
  -9  -1   3    2.82    0.19 
   8   1  -3    0.17    0.08 
   8   1  -3    0.18    0.07 
   8   1  -3    0.11    0.04 
  -8  -1   3    0.15    0.08 
  -8  -1   3    0.17    0.09 
   7   1  -3    6.66    0.29 
  -7  -1   3    6.62    0.28 
  -7  -1   3    6.92    0.31 
   6   1  -3    0.09    0.06 
  -6  -1   3    0.14    0.07 
  -6  -1   3    0.13    0.06 
   5   1  -3    1.35    0.20 
   5   1  -3    1.19    0.10 
  -5  -1   3    1.30    0.10 
  -5  -1   3    1.19    0.16 
   4   1  -3    0.54    0.12 
   4   1  -3    0.89    0.07 
   4   1  -3    0.58    0.09 
  -4  -1   3    0.64    0.09 
  -4  -1   3    0.42    0.09 
  -4  -1   3    0.56    0.07 
   3   1  -3   49.93    1.99 
   3   1  -3   45.84    2.44 
   3   1  -3   45.29    2.00 
   3   1  -3   46.67    2.02 
   3   1  -3   46.45    1.79 
   3   1  -3   47.71    2.45 
  -3  -1   3   48.49    1.79 
  -3  -1   3   44.95    2.00 
  -3  -1   3   47.23    2.44 
  -3  -1   3   43.10    2.02 
  -3  -1   3   47.34    1.76 
  -3  -1   3   50.68    1.77 
   2   1  -3    7.32    0.33 
   2   1  -3    6.64    0.33 
   2   1  -3    6.52    0.45 
   2   1  -3    6.50    0.34 
   2   1  -3    6.64    0.34 
   2   1  -3    8.44    0.49 
  -2  -1   3    6.50    0.33 
  -2  -1   3    6.47    0.35 
  -2  -1   3    6.52    0.30 
  -2  -1   3    6.33    0.44 
  -2  -1   3    7.28    0.29 
   1   1  -3    1.93    0.14 
   1   1  -3    2.14    0.13 
   1   1  -3    1.96    0.13 
  -1  -1   3    2.15    0.14 
  -1  -1   3    1.95    0.13 
  -1  -1   3    2.11    0.12 
  -1  -1   3    1.79    0.18 
  -1  -1   3    2.01    0.13 
  -1  -1   3    2.42    0.21 
   0   1  -3    2.41    0.14 
   0   1  -3    2.34    0.14 
   0   1  -3    2.69    0.11 
   0   1  -3    2.37    0.14 
   0  -1   3    2.57    0.14 
   0  -1   3    2.59    0.14 
   0  -1   3    2.28    0.13 
   0  -1   3    2.50    0.19 
   0  -1   3    2.47    0.14 
  -1   1  -3  122.51    5.04 
  -1   1  -3  119.22    5.00 
  -1   1  -3  123.27    4.41 
  -1   1  -3  118.13    5.04 
   1  -1   3  126.86    4.48 
   1  -1   3  119.47    5.03 
   1  -1   3  122.50    4.41 
   1  -1   3  119.25    5.00 
   1  -1   3  116.88    5.04 
  -2   1  -3  228.46    9.59 
  -2   1  -3  219.42    8.37 
  -2   1  -3  228.65    9.59 
  -2   1  -3  227.54    9.59 
   2  -1   3  225.91    8.39 
   2  -1   3  230.99   11.49 
   2  -1   3  231.29    9.58 
   2  -1   3  236.85    9.59 
   2  -1   3  240.45    8.52 
   2  -1   3  237.07    9.51 
  -3   1  -3   40.76    1.54 
  -3   1  -3   37.95    1.75 
  -3   1  -3   41.56    1.76 
   3  -1   3   43.03    1.75 
   3  -1   3   40.87    1.74 
   3  -1   3   39.05    1.56 
  -4   1  -3   81.46    2.58 
  -4   1  -3   80.17    3.09 
  -4   1  -3   87.27    3.54 
   4  -1   3   79.26    3.11 
   4  -1   3   86.49    3.50 
   4  -1   3   86.88    3.51 
   4  -1   3   80.85    2.56 
   4  -1   3   79.96    2.77 
  -5   1  -3   16.96    0.75 
  -5   1  -3   17.54    0.59 
   5  -1   3   17.13    0.57 
   5  -1   3   17.07    0.61 
  -6   1  -3    1.79    0.14 
   6  -1   3    1.79    0.12 
  -7   1  -3    0.23    0.10 
  -7   1  -3    0.30    0.08 
  -8   1  -3   11.49    0.46 
  -8   1  -3   11.47    0.50 
  -9   1  -3   24.60    0.77 
  -9   1  -3   24.53    0.80 
  -9   1  -3   24.10    0.86 
  -9   1  -3   25.82    0.93 
   9  -1   3   24.36    0.76 
 -10   1  -3   10.51    0.46 
 -10   1  -3   10.22    0.37 
 -11   1  -3    0.10    0.06 
 -12   1  -3    0.13    0.04 
  12   0  -3    0.21    0.05 
 -12   0   3    0.19    0.05 
  11   0  -3    0.06    0.05 
 -11   0   3   -0.02    0.05 
  10   0  -3    2.27    0.14 
 -10   0   3    2.59    0.20 
 -10   0   3    2.27    0.13 
 -10   0   3    2.26    0.15 
   9   0  -3    0.85    0.10 
   9   0  -3    0.80    0.07 
   9   0  -3    0.67    0.11 
   9   0  -3    0.85    0.08 
  -9   0   3    1.05    0.10 
  -9   0   3    0.81    0.08 
  -9   0   3    0.93    0.12 
  -9   0   3    0.70    0.12 
   8   0  -3   22.05    0.80 
  -8   0   3   21.42    0.80 
  -8   0   3   21.26    0.75 
   7   0  -3    1.30    0.11 
  -7   0   3    1.41    0.13 
  -7   0   3    1.36    0.14 
   6   0  -3   22.24    0.73 
   6   0  -3   22.89    0.79 
  -6   0   3   22.77    0.74 
  -6   0   3   20.60    0.97 
  -6   0   3   22.15    0.79 
   5   0  -3   65.36    2.70 
   5   0  -3   59.99    1.94 
   5   0  -3   63.72    2.10 
  -5   0   3   60.96    2.36 
  -5   0   3   61.19    1.95 
   4   0  -3    0.19    0.04 
   4   0  -3    0.08    0.06 
   4   0  -3    0.09    0.08 
  -4   0   3    0.11    0.08 
  -4   0   3    0.07    0.06 
  -4   0   3    0.15    0.07 
  -4   0   3    0.05    0.05 
   3   0  -3    8.86    0.36 
   3   0  -3    8.80    0.45 
   3   0  -3    9.53    0.59 
   3   0  -3    8.96    0.42 
   3   0  -3    9.44    0.43 
   3   0  -3    9.29    0.43 
  -3   0   3    9.09    0.44 
  -3   0   3    9.32    0.45 
  -3   0   3    8.90    0.38 
  -3   0   3    8.52    0.39 
  -3   0   3    9.58    0.42 
   2   0  -3  668.02   24.83 
   2   0  -3  684.57   33.98 
   2   0  -3  708.33   24.31 
   2   0  -3  692.04   28.47 
   2   0  -3  670.14   28.47 
  -2   0   3  695.09   24.32 
  -2   0   3  633.25   28.44 
  -2   0   3  672.76   24.91 
  -2   0   3  713.39   25.30 
  -2   0   3  688.91   28.47 
  -2   0   3  730.33   24.92 
  -2   0   3  663.99   28.20 
   1   0  -3    2.12    0.13 
   1   0  -3    2.17    0.19 
   1   0  -3    1.95    0.14 
   1   0  -3    2.08    0.14 
   1   0  -3    2.08    0.12 
   1   0  -3    2.03    0.13 
  -1   0   3    2.23    0.13 
  -1   0   3    2.49    0.22 
  -1   0   3    2.19    0.14 
  -1   0   3    2.03    0.14 
  -1   0   3    2.06    0.13 
   0   0  -3  170.97    7.08 
   0   0  -3  178.48    6.20 
   0   0  -3  163.08    7.09 
   0   0   3  165.59    7.03 
   0   0   3  169.71    7.08 
   0   0   3  168.97    7.02 
   0   0   3  168.04    6.08 
   0   0   3  179.58    6.19 
  -1   0  -3   37.21    1.91 
  -1   0  -3   38.15    1.40 
  -1   0  -3   37.20    1.58 
  -1   0  -3   36.39    1.57 
  -1   0  -3   36.14    1.39 
  -1   0  -3   36.80    1.58 
   1   0   3   33.07    1.90 
   1   0   3   38.25    1.39 
   1   0   3   37.39    1.57 
   1   0   3   36.97    1.57 
  -2   0  -3    0.04    0.06 
  -2   0  -3    0.04    0.05 
  -2   0  -3    0.04    0.06 
   2   0   3    0.11    0.03 
   2   0   3    0.06    0.05 
   2   0   3    0.00    0.05 
   2   0   3    0.12    0.07 
   2   0   3    0.08    0.10 
   2   0   3    0.01    0.07 
   2   0   3    0.03    0.06 
  -3   0  -3   29.05    1.43 
  -3   0  -3   33.10    1.26 
   3   0   3   33.17    1.26 
   3   0   3   33.34    1.43 
   3   0   3   34.20    1.41 
   3   0   3   32.15    1.27 
  -4   0  -3    3.07    0.15 
  -4   0  -3    2.71    0.21 
   4   0   3    3.09    0.21 
  -5   0  -3    4.88    0.22 
  -6   0  -3   33.77    1.11 
  -7   0  -3   15.53    0.57 
  -7   0  -3   16.02    0.62 
   7   0   3   15.26    0.57 
  -8   0  -3   22.76    0.88 
  -8   0  -3   23.98    0.82 
  -8   0  -3   23.67    0.74 
   8   0   3   23.02    0.72 
  -9   0  -3   17.93    0.66 
  -9   0  -3   18.74    0.71 
  -9   0  -3   17.96    0.58 
  -9   0  -3   17.37    0.60 
 -10   0  -3    0.07    0.07 
 -10   0  -3    0.17    0.06 
 -10   0  -3    0.08    0.09 
 -11   0  -3    2.18    0.13 
  12  -1  -3    3.00    0.14 
 -12   1   3    3.29    0.14 
  11  -1  -3    4.86    0.21 
 -11   1   3    4.74    0.20 
 -11   1   3    4.91    0.26 
  10  -1  -3    2.88    0.17 
  10  -1  -3    3.21    0.15 
  10  -1  -3    3.20    0.14 
 -10   1   3    3.31    0.22 
 -10   1   3    3.23    0.17 
   9  -1  -3    0.47    0.06 
   9  -1  -3    0.59    0.10 
   9  -1  -3    0.47    0.08 
  -9   1   3    0.52    0.11 
  -9   1   3    0.33    0.09 
  -9   1   3    0.49    0.08 
  -9   1   3    0.53    0.07 
   8  -1  -3    0.23    0.07 
  -8   1   3    0.14    0.08 
  -8   1   3    0.06    0.08 
   7  -1  -3    3.40    0.13 
   7  -1  -3    3.30    0.17 
   7  -1  -3    3.13    0.16 
  -7   1   3    3.37    0.18 
  -7   1   3    3.28    0.19 
   6  -1  -3   25.12    0.85 
   6  -1  -3   23.41    0.78 
  -6   1   3   23.37    0.84 
  -6   1   3   24.11    0.79 
   5  -1  -3    0.74    0.12 
   5  -1  -3    0.60    0.14 
   5  -1  -3    0.81    0.07 
   5  -1  -3    0.75    0.07 
  -5   1   3    0.77    0.14 
  -5   1   3    0.53    0.11 
  -5   1   3    0.72    0.08 
   4  -1  -3    2.56    0.18 
   4  -1  -3    2.31    0.20 
   4  -1  -3    2.22    0.11 
  -4   1   3    2.49    0.19 
  -4   1   3    2.45    0.19 
  -4   1   3    2.71    0.15 
  -4   1   3    2.00    0.16 
   3  -1  -3  107.13    4.15 
   3  -1  -3  124.22    5.72 
   3  -1  -3  111.44    4.17 
   3  -1  -3  104.42    5.69 
   3  -1  -3  110.19    4.75 
  -3   1   3  117.90    4.15 
  -3   1   3  117.88    4.74 
  -3   1   3  118.03    4.20 
  -3   1   3  109.94    4.68 
  -3   1   3  103.58    4.72 
  -3   1   3  113.97    4.14 
  -3   1   3  118.61    5.71 
   2  -1  -3  118.26    4.92 
   2  -1  -3  115.64    4.31 
   2  -1  -3  116.36    4.94 
  -2   1   3  121.11    5.92 
  -2   1   3  116.08    5.92 
  -2   1   3  126.36    4.93 
  -2   1   3  112.14    4.92 
  -2   1   3  124.69    4.31 
  -2   1   3  112.63    4.22 
   1  -1  -3    2.06    0.13 
   1  -1  -3    1.74    0.14 
   1  -1  -3    2.10    0.20 
   1  -1  -3    1.81    0.19 
   1  -1  -3    1.84    0.13 
  -1   1   3    2.19    0.13 
  -1   1   3    1.96    0.12 
  -1   1   3    2.08    0.13 
  -1   1   3    1.74    0.15 
  -1   1   3    1.94    0.12 
   0  -1  -3  192.39    9.58 
   0  -1  -3  204.99    7.00 
   0  -1  -3  191.87    8.00 
   0  -1  -3  186.18    7.93 
   0  -1  -3  194.21    7.99 
   0   1   3  201.62    6.99 
   0   1   3  187.92    7.98 
   0   1   3  192.09    9.58 
   0   1   3  198.66    7.98 
   0   1   3  191.89    7.93 
   0   1   3  182.74    6.87 
   0   1   3  187.43    7.45 
  -1  -1  -3    3.19    0.20 
  -1  -1  -3    3.17    0.19 
  -1  -1  -3    3.02    0.18 
  -1  -1  -3    3.27    0.20 
  -1  -1  -3    3.08    0.26 
   1   1   3    3.27    0.21 
   1   1   3    3.08    0.17 
   1   1   3    3.38    0.16 
   1   1   3    3.22    0.19 
   1   1   3    3.22    0.18 
   1   1   3    3.12    0.16 
   1   1   3    3.01    0.22 
   1   1   3    2.76    0.25 
  -2  -1  -3   28.08    1.10 
  -2  -1  -3   28.95    1.53 
  -2  -1  -3   27.56    1.25 
   2   1   3   27.80    1.09 
   2   1   3   29.61    1.26 
   2   1   3   29.18    1.21 
   2   1   3   27.87    1.10 
   2   1   3   29.78    1.21 
   2   1   3   29.08    1.11 
   2   1   3   27.89    1.13 
  -3  -1  -3    3.49    0.16 
  -3  -1  -3    3.27    0.22 
   3   1   3    3.71    0.24 
   3   1   3    3.45    0.24 
   3   1   3    3.63    0.26 
   3   1   3    3.62    0.19 
  -4  -1  -3   70.55    2.64 
  -4  -1  -3   71.45    2.18 
   4   1   3   67.05    2.39 
   4   1   3   70.53    2.99 
   4   1   3   68.95    2.22 
  -5  -1  -3   12.97    0.46 
  -6  -1  -3   22.74    0.78 
  -7  -1  -3    4.24    0.23 
  -7  -1  -3    3.97    0.26 
  -8  -1  -3    3.14    0.24 
  -8  -1  -3    3.03    0.17 
  -8  -1  -3    2.86    0.20 
   8   1   3    2.72    0.14 
  -9  -1  -3    1.24    0.15 
  -9  -1  -3    1.28    0.10 
  -9  -1  -3    1.13    0.11 
   9   1   3    1.50    0.10 
 -10  -1  -3    8.58    0.29 
 -10  -1  -3    8.00    0.31 
 -11  -1  -3    1.42    0.10 
  12  -2  -3    1.16    0.09 
 -12   2   3    1.05    0.09 
  11  -2  -3    0.30    0.07 
 -11   2   3    0.27    0.10 
 -11   2   3    0.19    0.06 
  10  -2  -3   11.10    0.36 
  10  -2  -3   10.06    0.44 
  10  -2  -3   10.28    0.40 
 -10   2   3   11.08    0.46 
 -10   2   3   10.68    0.38 
   9  -2  -3   48.16    1.43 
   9  -2  -3   48.78    1.65 
   9  -2  -3   47.67    1.57 
  -9   2   3   46.94    1.62 
  -9   2   3   46.73    1.45 
  -9   2   3   44.84    1.90 
  -9   2   3   45.60    1.62 
   8  -2  -3   16.83    0.54 
   8  -2  -3   16.50    0.57 
   8  -2  -3   16.50    0.61 
  -8   2   3   15.60    0.74 
  -8   2   3   16.02    0.61 
  -8   2   3   16.43    0.62 
   7  -2  -3   16.63    0.53 
   7  -2  -3   15.57    0.59 
   7  -2  -3   15.91    0.55 
  -7   2   3   16.07    0.60 
  -7   2   3   15.99    0.56 
   6  -2  -3    2.81    0.27 
   6  -2  -3    3.00    0.15 
   6  -2  -3    2.71    0.14 
  -6   2   3    2.69    0.15 
  -6   2   3    2.60    0.16 
   5  -2  -3    1.72    0.10 
   5  -2  -3    1.40    0.10 
   5  -2  -3    1.45    0.18 
  -5   2   3    1.61    0.11 
  -5   2   3    1.53    0.16 
   4  -2  -3   25.64    1.21 
   4  -2  -3   27.44    1.12 
   4  -2  -3   26.07    0.94 
   4  -2  -3   27.01    0.87 
  -4   2   3   28.68    1.07 
  -4   2   3   27.61    1.08 
  -4   2   3   29.22    1.21 
  -4   2   3   28.97    1.07 
  -4   2   3   27.56    1.09 
  -4   2   3   27.46    1.15 
   3  -2  -3    3.62    0.31 
   3  -2  -3    3.71    0.22 
   3  -2  -3    3.98    0.23 
   3  -2  -3    3.87    0.30 
   3  -2  -3    3.96    0.24 
  -3   2   3    4.06    0.21 
  -3   2   3    3.57    0.20 
  -3   2   3    3.79    0.19 
  -3   2   3    3.52    0.20 
  -3   2   3    3.72    0.24 
  -3   2   3    3.80    0.19 
  -3   2   3    3.87    0.21 
   2  -2  -3    8.88    0.42 
   2  -2  -3    8.74    0.39 
   2  -2  -3    9.36    0.38 
   2  -2  -3    8.37    0.43 
   2  -2  -3    8.19    0.53 
  -2   2   3    8.80    0.39 
  -2   2   3    9.15    0.37 
  -2   2   3    9.26    0.37 
  -2   2   3    8.31    0.53 
  -2   2   3    8.39    0.42 
  -2   2   3   10.58    0.57 
  -2   2   3    9.69    0.40 
  -2   2   3    9.17    0.39 
   1  -2  -3  107.83    4.65 
   1  -2  -3  113.73    5.57 
   1  -2  -3  116.43    4.64 
   1  -2  -3  116.79    4.07 
   1  -2  -3  114.39    5.57 
   1  -2  -3  108.98    4.61 
  -1   2   3  112.17    4.01 
  -1   2   3  109.41    5.57 
  -1   2   3  109.42    4.60 
  -1   2   3  106.99    4.34 
  -1   2   3  107.92    4.12 
  -1   2   3  113.52    4.12 
   0  -2  -3   53.87    2.65 
   0  -2  -3   51.15    2.18 
   0  -2  -3   55.71    1.94 
   0  -2  -3   50.01    2.18 
   0   2   3   50.53    1.91 
   0   2   3   52.58    2.64 
   0   2   3   50.45    2.05 
   0   2   3   53.38    2.18 
   0   2   3   50.09    2.16 
  -1  -2  -3   10.10    0.41 
  -1  -2  -3    9.97    0.58 
  -1  -2  -3    9.40    0.45 
  -1  -2  -3   10.07    0.44 
   1   2   3    9.59    0.43 
   1   2   3   10.06    0.47 
   1   2   3    9.31    0.44 
   1   2   3    9.32    0.43 
   1   2   3    9.37    0.57 
  -2  -2  -3    1.62    0.10 
  -2  -2  -3    1.88    0.22 
  -2  -2  -3    1.92    0.14 
   2   2   3    1.65    0.11 
   2   2   3    1.95    0.18 
   2   2   3    1.78    0.17 
   2   2   3    1.66    0.14 
   2   2   3    1.71    0.21 
  -3  -2  -3   21.50    0.71 
  -3  -2  -3   22.76    0.89 
   3   2   3   20.52    0.88 
   3   2   3   22.20    0.99 
   3   2   3   21.57    0.72 
  -4  -2  -3   24.62    0.81 
   4   2   3   24.30    0.81 
  -5  -2  -3   14.97    0.52 
   5   2   3   14.10    0.44 
  -6  -2  -3    5.05    0.25 
   6   2   3    5.33    0.20 
  -7  -2  -3    0.31    0.12 
  -7  -2  -3    0.36    0.09 
  -7  -2  -3    0.38    0.08 
   7   2   3    0.42    0.07 
  -8  -2  -3    7.10    0.37 
  -8  -2  -3    6.96    0.33 
  -8  -2  -3    7.76    0.29 
   8   2   3    7.37    0.24 
  -9  -2  -3    2.38    0.15 
  -9  -2  -3    2.36    0.20 
 -10  -2  -3    3.19    0.14 
 -10  -2  -3    3.11    0.16 
  12  -3  -3    0.22    0.06 
 -12   3   3    0.21    0.07 
 -12   3   3    0.33    0.05 
  11  -3  -3   10.72    0.40 
  11  -3  -3   11.05    0.36 
 -11   3   3   10.98    0.45 
 -11   3   3   10.53    0.36 
 -11   3   3   10.46    0.40 
  10  -3  -3   15.86    0.58 
  10  -3  -3   15.83    0.63 
  10  -3  -3   16.89    0.53 
 -10   3   3   16.48    0.54 
 -10   3   3   17.16    0.64 
 -10   3   3   16.21    0.58 
 -10   3   3   15.29    0.60 
   9  -3  -3    3.59    0.15 
   9  -3  -3    3.48    0.19 
   9  -3  -3    3.53    0.21 
  -9   3   3    3.35    0.20 
  -9   3   3    3.35    0.22 
  -9   3   3    3.30    0.21 
  -9   3   3    3.53    0.30 
   8  -3  -3    0.02    0.06 
   8  -3  -3    0.08    0.04 
   8  -3  -3    0.02    0.06 
  -8   3   3    0.06    0.07 
  -8   3   3    0.01    0.11 
   7  -3  -3    6.18    0.26 
   7  -3  -3    5.93    0.24 
  -7   3   3    5.30    0.33 
  -7   3   3    6.11    0.27 
   6  -3  -3    1.71    0.10 
   6  -3  -3    1.60    0.11 
   6  -3  -3    2.30    0.27 
  -6   3   3    1.93    0.13 
  -6   3   3    1.59    0.16 
   5  -3  -3   44.72    1.80 
   5  -3  -3   46.15    1.42 
   5  -3  -3   44.55    1.54 
  -5   3   3   46.44    1.75 
  -5   3   3   44.68    1.85 
   4  -3  -3   25.71    1.08 
   4  -3  -3   24.88    0.91 
   4  -3  -3   26.57    0.85 
  -4   3   3   26.12    1.14 
  -4   3   3   28.48    1.15 
  -4   3   3   27.57    1.05 
  -4   3   3   27.58    1.13 
  -4   3   3   26.99    1.04 
   3  -3  -3   22.65    1.25 
   3  -3  -3   22.50    0.91 
   3  -3  -3   21.74    1.23 
  -3   3   3   22.75    0.98 
  -3   3   3   24.49    0.90 
  -3   3   3   22.63    1.25 
  -3   3   3   22.19    1.25 
  -3   3   3   24.28    0.90 
   2  -3  -3    0.57    0.12 
   2  -3  -3    0.49    0.11 
   2  -3  -3    0.40    0.07 
   2  -3  -3    0.33    0.06 
  -2   3   3    0.38    0.07 
  -2   3   3    0.43    0.05 
  -2   3   3    0.54    0.07 
  -2   3   3    0.33    0.09 
  -2   3   3    0.30    0.08 
  -2   3   3    0.47    0.12 
  -2   3   3    0.32    0.09 
  -2   3   3    0.41    0.06 
   1  -3  -3    3.19    0.17 
   1  -3  -3    2.81    0.15 
   1  -3  -3    3.09    0.16 
   1  -3  -3    3.12    0.23 
   1  -3  -3    3.09    0.23 
  -1   3   3    2.92    0.14 
  -1   3   3    2.45    0.14 
  -1   3   3    2.95    0.23 
  -1   3   3    2.61    0.15 
  -1   3   3    2.81    0.14 
  -1   3   3    2.82    0.19 
  -1   3   3    2.99    0.17 
  -1   3   3    2.80    0.16 
  -1   3   3    2.41    0.19 
   0  -3  -3   70.91    2.98 
   0  -3  -3   72.72    3.60 
   0   3   3   70.85    2.35 
   0   3   3   68.49    2.81 
   0   3   3   69.56    2.97 
   0   3   3   73.86    2.98 
   0   3   3   71.75    3.60 
   0   3   3   72.07    2.61 
  -1  -3  -3    0.69    0.13 
  -1  -3  -3    0.64    0.09 
   1   3   3    0.81    0.13 
   1   3   3    0.59    0.10 
   1   3   3    0.73    0.14 
   1   3   3    0.70    0.10 
   1   3   3    0.57    0.07 
   1   3   3    0.70    0.09 
  -2  -3  -3    0.49    0.06 
  -2  -3  -3    0.42    0.09 
   2   3   3    0.52    0.07 
   2   3   3    0.65    0.13 
   2   3   3    0.57    0.12 
   2   3   3    0.45    0.08 
  -3  -3  -3   23.47    0.97 
  -3  -3  -3   24.01    0.77 
   3   3   3   23.31    0.78 
  -4  -3  -3    3.21    0.16 
   4   3   3    2.90    0.12 
   4   3   3    2.84    0.15 
  -5  -3  -3    7.90    0.33 
   5   3   3    8.33    0.26 
  -6  -3  -3    2.83    0.18 
   6   3   3    2.82    0.12 
  -7  -3  -3    6.97    0.36 
  -7  -3  -3    7.67    0.29 
  -7  -3  -3    7.44    0.33 
   7   3   3    7.39    0.23 
  -8  -3  -3    7.94    0.31 
  -8  -3  -3    8.75    0.40 
  -9  -3  -3   -0.02    0.05 
 -10  -3  -3    0.14    0.06 
 -10  -3  -3    0.07    0.04 
  12  -4  -3    8.35    0.31 
 -12   4   3    8.09    0.31 
 -12   4   3    8.12    0.27 
  11  -4  -3    3.03    0.17 
  11  -4  -3    3.36    0.15 
 -11   4   3    3.08    0.18 
 -11   4   3    3.62    0.22 
 -11   4   3    2.95    0.15 
  10  -4  -3   30.28    1.04 
  10  -4  -3   33.24    1.13 
  10  -4  -3   31.38    1.00 
  10  -4  -3   30.92    0.95 
  10  -4  -3   32.34    1.07 
 -10   4   3   31.41    1.03 
 -10   4   3   31.63    0.97 
 -10   4   3   31.19    1.11 
 -10   4   3   29.06    1.10 
 -10   4   3   32.02    1.12 
   9  -4  -3    0.81    0.08 
   9  -4  -3    0.82    0.11 
   9  -4  -3    0.73    0.10 
  -9   4   3    0.73    0.12 
  -9   4   3    0.77    0.17 
  -9   4   3    0.44    0.09 
  -9   4   3    0.65    0.11 
   8  -4  -3   37.08    1.30 
   8  -4  -3   37.80    1.20 
  -8   4   3   35.05    1.51 
  -8   4   3   38.30    1.29 
   7  -4  -3    0.27    0.07 
   7  -4  -3    0.15    0.06 
  -7   4   3    0.25    0.11 
  -7   4   3    0.22    0.08 
   6  -4  -3   25.89    0.82 
   6  -4  -3   26.26    0.89 
  -6   4   3   24.86    1.03 
  -6   4   3   24.66    0.90 
  -6   4   3   25.49    0.89 
   5  -4  -3    0.73    0.07 
   5  -4  -3    0.76    0.15 
   5  -4  -3    0.85    0.08 
  -5   4   3    0.98    0.12 
  -5   4   3    0.97    0.06 
  -5   4   3    0.91    0.15 
   4  -4  -3   12.23    0.59 
   4  -4  -3   12.93    0.43 
   4  -4  -3   12.94    0.47 
  -4   4   3   13.67    0.55 
  -4   4   3   13.73    0.56 
  -4   4   3   14.02    0.63 
   3  -4  -3   23.19    0.98 
   3  -4  -3   26.16    1.35 
   3  -4  -3   24.53    1.35 
  -3   4   3   25.58    0.99 
  -3   4   3   25.63    0.98 
  -3   4   3   25.80    1.08 
  -3   4   3   24.96    1.36 
  -3   4   3   25.94    0.98 
  -3   4   3   24.88    1.35 
   2  -4  -3    9.67    0.59 
   2  -4  -3   10.79    0.60 
  -2   4   3   10.85    0.43 
  -2   4   3   10.59    0.47 
  -2   4   3   10.32    0.61 
  -2   4   3   10.55    0.45 
  -2   4   3   11.07    0.51 
  -2   4   3   10.25    0.39 
  -2   4   3   10.34    0.42 
   1  -4  -3   14.75    0.82 
   1  -4  -3   16.09    0.82 
  -1   4   3   14.14    0.82 
  -1   4   3   15.40    0.64 
  -1   4   3   14.46    0.54 
  -1   4   3   14.69    0.67 
  -1   4   3   15.62    0.60 
  -1   4   3   14.90    0.66 
   0   4   3   24.52    1.04 
   0   4   3   22.47    1.00 
   0   4   3   23.66    0.95 
   0   4   3   24.02    0.83 
  -1  -4  -3   26.92    0.88 
  -1  -4  -3   26.94    1.07 
   1   4   3   28.33    0.90 
   1   4   3   26.70    1.15 
   1   4   3   27.39    1.09 
   1   4   3   28.16    0.96 
   1   4   3   28.82    1.23 
  -2  -4  -3   20.55    0.85 
  -2  -4  -3   20.60    0.68 
   2   4   3   19.84    0.74 
   2   4   3   21.61    0.59 
   2   4   3   21.35    0.70 
   2   4   3   20.76    0.86 
  -3  -4  -3    6.20    0.25 
   3   4   3    6.19    0.19 
   3   4   3    6.31    0.25 
   3   4   3    6.39    0.19 
  -4  -4  -3    0.14    0.07 
   4   4   3    0.19    0.03 
   4   4   3    0.18    0.03 
  -5  -4  -3    0.50    0.09 
   5   4   3    0.48    0.04 
   5   4   3    0.46    0.04 
  -6  -4  -3    5.49    0.24 
  -6  -4  -3    5.17    0.26 
  -7  -4  -3    9.61    0.45 
  -7  -4  -3   10.78    0.37 
  -7  -4  -3   10.61    0.42 
  -8  -4  -3    0.05    0.06 
  -8  -4  -3   -0.01    0.09 
  -9  -4  -3    0.32    0.06 
 -13   5   3    0.59    0.06 
  12  -5  -3    8.56    0.32 
 -12   5   3    8.61    0.32 
  11  -5  -3    0.03    0.05 
  11  -5  -3    0.02    0.07 
 -11   5   3    0.07    0.07 
 -11   5   3    0.02    0.07 
 -11   5   3    0.02    0.09 
 -11   5   3    0.07    0.05 
  10  -5  -3   26.23    0.83 
  10  -5  -3   26.19    0.81 
  10  -5  -3   25.52    0.86 
  10  -5  -3   26.48    0.89 
  10  -5  -3   27.31    0.96 
 -10   5   3   26.26    0.82 
 -10   5   3   27.01    0.96 
 -10   5   3   26.49    0.94 
   9  -5  -3    5.95    0.27 
   9  -5  -3    5.63    0.25 
   9  -5  -3    5.24    0.22 
  -9   5   3    5.28    0.26 
  -9   5   3    5.34    0.37 
  -9   5   3    4.77    0.28 
  -9   5   3    5.62    0.25 
   8  -5  -3    1.84    0.13 
   8  -5  -3    1.77    0.13 
  -8   5   3    1.79    0.20 
  -8   5   3    1.60    0.15 
   7  -5  -3    2.30    0.14 
   7  -5  -3    2.44    0.14 
  -7   5   3    2.61    0.17 
  -7   5   3    2.54    0.22 
   6  -5  -3   14.10    0.49 
   6  -5  -3   13.76    0.45 
  -6   5   3   13.01    0.44 
  -6   5   3   12.84    0.58 
  -6   5   3   12.51    0.59 
  -6   5   3   12.78    0.49 
   5  -5  -3   31.86    1.09 
   5  -5  -3   32.03    1.01 
  -5   5   3   31.92    1.00 
  -5   5   3   31.73    1.27 
  -5   5   3   33.22    1.37 
  -5   5   3   30.30    1.25 
  -5   5   3   32.13    1.00 
   4  -5  -3   18.41    0.66 
   4  -5  -3   18.63    0.81 
   4  -5  -3   18.35    0.61 
  -4   5   3   19.70    0.79 
  -4   5   3   19.05    0.60 
  -4   5   3   19.25    0.60 
  -4   5   3   20.58    0.87 
  -4   5   3   19.01    0.77 
   3  -5  -3   17.82    0.59 
  -3   5   3   18.74    0.74 
  -3   5   3   18.56    0.76 
  -3   5   3   19.21    0.84 
  -2   5   3    4.12    0.21 
  -2   5   3    4.32    0.25 
  -2   5   3    4.64    0.29 
  -1   5   3    1.06    0.11 
  -1   5   3    1.20    0.18 
  -1   5   3    0.79    0.14 
   0  -5  -3   80.71    2.61 
   0   5   3   84.52    3.36 
   0   5   3   85.59    2.81 
   0   5   3   87.82    3.12 
   0   5   3   84.81    2.68 
  -1  -5  -3  173.90    5.41 
  -1  -5  -3  173.07    6.43 
   1   5   3  175.20    6.36 
   1   5   3  178.60    5.55 
   1   5   3  178.52    5.76 
  -2  -5  -3   13.47    0.46 
   2   5   3   13.71    0.49 
   2   5   3   13.23    0.52 
   2   5   3   13.80    0.48 
  -3  -5  -3   34.83    1.11 
   3   5   3   34.58    1.14 
   3   5   3   34.19    1.15 
  -4  -5  -3   54.60    1.74 
  -5  -5  -3    7.39    0.31 
  -6  -5  -3    4.12    0.20 
  -6  -5  -3    4.58    0.23 
   6   5   3    3.78    0.15 
  -7  -5  -3    0.16    0.07 
  -7  -5  -3    0.11    0.10 
  -8  -5  -3    6.03    0.23 
  -9  -5  -3    0.14    0.05 
 -13   6   3    0.60    0.06 
  12  -6  -3    2.99    0.15 
 -12   6   3    3.03    0.16 
  11  -6  -3   16.42    0.52 
  11  -6  -3   15.78    0.57 
  11  -6  -3   16.81    0.52 
  11  -6  -3   15.08    0.50 
 -11   6   3   16.04    0.55 
 -11   6   3   15.40    0.59 
 -11   6   3   15.89    0.61 
  10  -6  -3   13.40    0.49 
  10  -6  -3   12.51    0.46 
  10  -6  -3   13.01    0.43 
  10  -6  -3   13.88    0.53 
 -10   6   3   13.58    0.53 
 -10   6   3   13.06    0.51 
 -10   6   3   13.35    0.47 
   9  -6  -3    7.55    0.31 
   9  -6  -3    7.58    0.26 
   9  -6  -3    7.66    0.33 
  -9   6   3    6.63    0.33 
  -9   6   3    7.24    0.32 
  -9   6   3    7.23    0.29 
  -9   6   3    6.62    0.44 
   8  -6  -3    7.54    0.32 
   8  -6  -3    7.36    0.30 
  -8   6   3    7.37    0.43 
  -8   6   3    6.94    0.33 
  -8   6   3    7.54    0.27 
   7  -6  -3   23.47    0.78 
   7  -6  -3   24.60    0.84 
  -7   6   3   23.23    0.76 
  -7   6   3   22.91    1.00 
  -7   6   3   23.53    0.75 
  -7   6   3   23.62    0.84 
   6  -6  -3    2.75    0.15 
   6  -6  -3    2.75    0.14 
  -6   6   3    2.61    0.22 
  -6   6   3    2.79    0.11 
  -6   6   3    2.94    0.11 
  -6   6   3    2.56    0.25 
  -6   6   3    2.71    0.17 
   5  -6  -3    4.65    0.18 
  -5   6   3    4.34    0.15 
  -5   6   3    4.64    0.21 
  -5   6   3    4.73    0.28 
  -5   6   3    4.53    0.32 
   4  -6  -3    7.59    0.28 
   4  -6  -3    8.22    0.42 
  -4   6   3    8.83    0.46 
  -4   6   3    8.03    0.40 
   3  -6  -3    8.02    0.27 
  -3   6   3    8.05    0.45 
  -3   6   3    7.81    0.39 
   2  -6  -3    8.90    0.31 
  -2   6   3    9.64    0.45 
  -2   6   3    9.58    0.38 
  -2   6   3    9.20    0.33 
  -2   6   3   10.23    0.51 
  -1   6   3    6.43    0.29 
  -1   6   3    6.70    0.39 
  -1   6   3    6.01    0.24 
   0   6   3   22.59    0.74 
   0   6   3   22.01    0.81 
   0   6   3   22.36    0.94 
   0   6   3   22.37    0.99 
  -1  -6  -3   17.01    0.57 
   1   6   3   16.97    0.58 
   1   6   3   16.46    0.59 
   1   6   3   16.89    0.64 
   1   6   3   16.79    0.75 
  -2  -6  -3   50.74    1.63 
   2   6   3   52.54    1.70 
   2   6   3   52.00    1.68 
   2   6   3   51.45    1.77 
  -3  -6  -3   20.97    0.70 
   3   6   3   20.77    0.73 
   3   6   3   20.74    0.72 
  -4  -6  -3    7.17    0.30 
  -5  -6  -3    3.37    0.20 
   5   6   3    3.48    0.13 
  -6  -6  -3    0.86    0.10 
  -6  -6  -3    0.84    0.12 
   6   6   3    0.68    0.06 
  -7  -6  -3    4.85    0.21 
  -8  -6  -3    1.36    0.10 
 -13   7   3    0.36    0.05 
  12  -7  -3    0.92    0.09 
  12  -7  -3    0.98    0.08 
  12  -7  -3    0.93    0.08 
 -12   7   3    0.94    0.09 
 -12   7   3    1.06    0.09 
  11  -7  -3   15.75    0.51 
  11  -7  -3   14.76    0.48 
  11  -7  -3   15.36    0.49 
 -11   7   3   14.82    0.52 
 -11   7   3   15.27    0.58 
 -11   7   3   14.53    0.56 
  10  -7  -3    5.82    0.22 
  10  -7  -3    5.66    0.27 
  10  -7  -3    5.62    0.26 
 -10   7   3    5.50    0.29 
 -10   7   3    5.75    0.27 
 -10   7   3    5.75    0.25 
   9  -7  -3    2.14    0.12 
   9  -7  -3    2.24    0.15 
   9  -7  -3    1.87    0.15 
  -9   7   3    2.14    0.17 
  -9   7   3    2.24    0.18 
  -9   7   3    2.21    0.10 
  -9   7   3    2.02    0.14 
  -9   7   3    1.99    0.10 
   8  -7  -3    1.17    0.11 
   8  -7  -3    1.17    0.12 
  -8   7   3    1.24    0.13 
  -8   7   3    1.18    0.07 
  -8   7   3    1.10    0.07 
  -8   7   3    1.14    0.10 
  -8   7   3    1.06    0.18 
   7  -7  -3   17.23    0.62 
   7  -7  -3   16.47    0.57 
  -7   7   3   16.26    0.76 
  -7   7   3   17.32    0.62 
   6  -7  -3    1.34    0.10 
  -6   7   3    1.29    0.17 
  -6   7   3    1.45    0.12 
   5  -7  -3    0.13    0.04 
  -5   7   3    0.13    0.10 
  -5   7   3    0.08    0.10 
  -5   7   3    0.17    0.06 
   4  -7  -3   36.27    1.16 
  -4   7   3   38.43    1.60 
  -4   7   3   35.84    1.25 
  -4   7   3   38.05    1.49 
  -3   7   3    1.04    0.16 
  -3   7   3    0.72    0.11 
  -3   7   3    0.91    0.17 
  -2   7   3    0.76    0.15 
  -2   7   3    0.85    0.08 
  -2   7   3    1.12    0.13 
  -1   7   3    7.96    0.31 
  -1   7   3    7.65    0.29 
  -1   7   3    7.81    0.35 
  -1   7   3    8.06    0.47 
   0   7   3    3.59    0.29 
   0   7   3    3.69    0.18 
   0   7   3    3.30    0.21 
   0   7   3    3.46    0.17 
   1   7   3   50.65    1.72 
   1   7   3   48.94    1.62 
   1   7   3   50.27    1.65 
   2   7   3   20.37    0.70 
   2   7   3   19.53    0.69 
   2   7   3   19.38    0.75 
   3   7   3    0.09    0.09 
   4   7   3   16.18    0.55 
   4   7   3   16.84    0.46 
   4   7   3   16.86    0.46 
   5   7   3   10.29    0.30 
  -6  -7  -3    0.86    0.09 
   6   7   3    0.95    0.07 
  -7  -7  -3    0.68    0.07 
  -8  -7  -3    1.22    0.09 
  12  -8  -3    1.14    0.08 
  12  -8  -3    1.00    0.09 
 -12   8   3    1.07    0.09 
 -12   8   3    1.07    0.10 
  11  -8  -3    1.68    0.11 
  11  -8  -3    1.57    0.10 
 -11   8   3    1.69    0.16 
 -11   8   3    1.69    0.14 
 -11   8   3    1.43    0.12 
  10  -8  -3    6.26    0.27 
  10  -8  -3    6.50    0.23 
 -10   8   3    6.00    0.28 
 -10   8   3    5.88    0.25 
 -10   8   3    6.44    0.31 
   9  -8  -3    4.57    0.22 
   9  -8  -3    4.54    0.23 
  -9   8   3    4.41    0.25 
  -9   8   3    4.36    0.23 
  -9   8   3    4.56    0.20 
   8  -8  -3    0.19    0.07 
  -8   8   3    0.20    0.13 
  -8   8   3    0.15    0.06 
  -8   8   3    0.14    0.07 
  -8   8   3    0.14    0.08 
   7  -8  -3    3.04    0.15 
  -7   8   3    2.52    0.17 
  -7   8   3    3.19    0.27 
   6  -8  -3    1.82    0.11 
  -6   8   3    2.02    0.23 
  -6   8   3    1.95    0.14 
   5  -8  -3   34.95    1.07 
  -5   8   3   33.33    1.39 
  -5   8   3   32.87    1.16 
  -4   8   3    2.56    0.24 
  -4   8   3    2.50    0.15 
  -3   8   3    0.14    0.06 
  -3   8   3    0.24    0.09 
  -2   8   3    1.37    0.15 
  -2   8   3    1.40    0.12 
  -1   8   3    0.67    0.12 
  -1   8   3    0.76    0.10 
  -1   8   3    0.78    0.09 
   0   8   3    3.89    0.20 
   0   8   3    3.63    0.24 
   0   8   3    3.67    0.18 
   1   8   3   14.57    0.53 
   1   8   3   14.60    0.55 
   1   8   3   15.04    0.60 
   2   8   3    0.11    0.10 
   2   8   3    0.25    0.08 
   2   8   3    0.31    0.10 
   3   8   3   16.53    0.61 
   3   8   3   15.93    0.54 
   3   8   3   16.37    0.45 
   4   8   3    4.19    0.14 
   4   8   3    3.87    0.20 
   4   8   3    4.32    0.14 
   5   8   3    5.92    0.19 
  -6  -8  -3    0.12    0.06 
   6   8   3    0.07    0.03 
  -7  -8  -3    0.06    0.05 
  12  -9  -3    0.66    0.08 
  12  -9  -3    0.68    0.06 
 -12   9   3    0.61    0.08 
 -12   9   3    0.59    0.06 
  11  -9  -3    7.20    0.27 
  11  -9  -3    7.33    0.25 
 -11   9   3    6.91    0.31 
 -11   9   3    7.06    0.26 
 -11   9   3    7.27    0.30 
  10  -9  -3    7.46    0.26 
 -10   9   3    7.52    0.33 
 -10   9   3    7.18    0.27 
 -10   9   3    7.01    0.31 
   9  -9  -3    0.65    0.07 
   9  -9  -3    0.43    0.08 
  -9   9   3    0.44    0.09 
  -9   9   3    0.45    0.10 
  -9   9   3    0.44    0.06 
   8  -9  -3    0.31    0.07 
   8  -9  -3    0.30    0.05 
  -8   9   3    0.34    0.09 
  -8   9   3    0.30    0.08 
  -8   9   3    0.38    0.06 
  -8   9   3    0.29    0.06 
   7  -9  -3    3.88    0.18 
  -7   9   3    3.67    0.21 
  -7   9   3    3.92    0.33 
   6  -9  -3    0.07    0.05 
  -6   9   3   -0.08    0.06 
  -6   9   3   -0.02    0.11 
  -5   9   3   15.26    0.73 
  -4   9   3    2.41    0.27 
  -3   9   3    9.37    0.37 
  -2   9   3    0.15    0.07 
  -2   9   3    0.23    0.10 
  -1   9   3    1.61    0.14 
  -1   9   3    1.45    0.13 
  -1   9   3    1.22    0.16 
   0   9   3    0.42    0.08 
   0   9   3    0.35    0.10 
   0   9   3    0.52    0.13 
   1   9   3    1.58    0.14 
   1   9   3    1.72    0.17 
   1   9   3    1.75    0.13 
   1   9   3    1.88    0.20 
   1   9   3    1.56    0.12 
   2   9   3    0.16    0.07 
   2   9   3    0.18    0.09 
   2   9   3    0.24    0.08 
   2   9   3    0.34    0.04 
   3   9   3   10.86    0.37 
   3   9   3   10.02    0.43 
   3   9   3   10.70    0.30 
   4   9   3    0.06    0.04 
   5   9   3    7.50    0.22 
  -6  -9  -3    0.03    0.04 
   6   9   3   -0.01    0.03 
  12 -10  -3   10.24    0.32 
  12 -10  -3    9.77    0.36 
 -12  10   3    9.96    0.37 
  11 -10  -3    0.99    0.09 
 -11  10   3    1.02    0.10 
  10 -10  -3    0.59    0.06 
 -10  10   3    0.48    0.09 
   9 -10  -3    1.14    0.11 
   9 -10  -3    1.03    0.09 
  -9  10   3    1.06    0.11 
  -9  10   3    1.15    0.08 
   8 -10  -3    1.22    0.12 
  -8  10   3    1.55    0.15 
  -8  10   3    1.29    0.09 
   7 -10  -3    0.13    0.06 
  -7  10   3    0.27    0.05 
  -7  10   3    0.38    0.09 
  -7  10   3    0.20    0.16 
  -6  10   3    1.35    0.22 
  -5  10   3   10.20    0.38 
  -5  10   3   10.15    0.57 
  -3  10   3    3.42    0.19 
  -2  10   3    3.68    0.21 
  -2  10   3    3.40    0.19 
  -2  10   3    3.50    0.18 
  -1  10   3    8.64    0.32 
  -1  10   3    8.48    0.36 
  -1  10   3    8.97    0.43 
  -1  10   3    8.56    0.34 
  -1  10   3    8.43    0.34 
   0  10   3    3.00    0.18 
   0  10   3    2.95    0.20 
   0  10   3    3.47    0.18 
   0  10   3    3.24    0.19 
   0  10   3    3.29    0.18 
   0  10   3    3.48    0.25 
   1  10   3    2.10    0.17 
   1  10   3    1.94    0.14 
   1  10   3    2.07    0.08 
   1  10   3    1.96    0.15 
   1  10   3    2.08    0.14 
   2  10   3   22.25    0.59 
   2  10   3   20.93    0.76 
   2  10   3   20.93    0.78 
   2  10   3   22.30    0.70 
   3  10   3    1.76    0.13 
   3  10   3    1.78    0.08 
   3  10   3    1.86    0.17 
   3  10   3    1.86    0.08 
   4  10   3    9.89    0.28 
   5  10   3    2.24    0.09 
  12 -11  -3    1.98    0.10 
 -12  11   3    1.93    0.12 
  11 -11  -3    0.19    0.05 
 -11  11   3    0.16    0.07 
  10 -11  -3    8.91    0.29 
 -10  11   3    8.18    0.35 
   9 -11  -3   10.24    0.33 
  -9  11   3    9.81    0.30 
  -9  11   3    9.83    0.40 
  -8  11   3    0.34    0.05 
  -8  11   3    0.26    0.08 
  -7  11   3   14.73    0.55 
  -7  11   3   14.48    0.42 
  -6  11   3    1.45    0.08 
  -6  11   3    1.38    0.12 
  -6  11   3    1.43    0.14 
  -5  11   3   17.01    0.60 
  -5  11   3   16.54    0.56 
  -5  11   3   17.60    0.62 
  -5  11   3   16.92    0.47 
  -4  11   3    7.07    0.30 
  -4  11   3    7.15    0.29 
  -3  11   3    7.64    0.34 
  -3  11   3    7.58    0.29 
  -3  11   3    7.30    0.32 
  -3  11   3    7.51    0.30 
  -2  11   3   12.24    0.43 
  -2  11   3   12.81    0.48 
  -2  11   3   12.25    0.46 
  -2  11   3   12.59    0.49 
  -1  11   3    7.95    0.29 
  -1  11   3    7.45    0.32 
  -1  11   3    7.32    0.34 
   0  11   3    5.11    0.25 
   0  11   3    5.32    0.16 
   0  11   3    5.71    0.23 
   0  11   3    5.32    0.28 
   1  11   3    0.41    0.04 
   1  11   3    0.39    0.10 
   1  11   3    0.45    0.08 
   1  11   3    0.41    0.09 
   2  11   3    4.53    0.14 
   2  11   3    4.62    0.20 
   2  11   3    4.77    0.25 
   2  11   3    4.41    0.23 
   3  11   3    3.96    0.13 
   3  11   3    4.08    0.22 
   4  11   3    3.85    0.13 
   5  11   3    1.62    0.06 
  12 -12  -3   -0.01    0.03 
 -12  12   3    0.03    0.05 
  11 -12  -3    0.57    0.06 
 -11  12   3    0.49    0.07 
  10 -12  -3    3.43    0.14 
 -10  12   3    3.36    0.13 
 -10  12   3    3.53    0.19 
  -9  12   3    1.04    0.08 
  -9  12   3    0.79    0.10 
  -8  12   3   -0.03    0.07 
  -8  12   3    0.07    0.04 
  -7  12   3    0.01    0.07 
  -7  12   3    0.03    0.04 
  -6  12   3    0.81    0.10 
  -6  12   3    0.92    0.09 
  -6  12   3    0.82    0.06 
  -5  12   3    0.18    0.08 
  -5  12   3    0.17    0.06 
  -5  12   3    0.16    0.04 
  -5  12   3    0.06    0.06 
  -4  12   3    7.33    0.22 
  -4  12   3    7.27    0.31 
  -4  12   3    7.84    0.30 
  -4  12   3    7.15    0.28 
  -3  12   3   26.86    0.92 
  -3  12   3   25.99    0.90 
  -3  12   3   25.61    0.83 
  -2  12   3    7.54    0.32 
  -2  12   3    7.14    0.28 
  -2  12   3    7.82    0.34 
  -1  12   3    2.23    0.15 
  -1  12   3    2.48    0.19 
  -1  12   3    2.14    0.16 
  -1  12   3    1.93    0.08 
   0  12   3    9.14    0.40 
   0  12   3    9.00    0.37 
   0  12   3    9.63    0.34 
   0  12   3    9.34    0.26 
   1  12   3    0.24    0.09 
   1  12   3    0.21    0.07 
   1  12   3    0.18    0.03 
   1  12   3    0.28    0.08 
   2  12   3    5.66    0.22 
   2  12   3    5.60    0.17 
   3  12   3    1.05    0.06 
   4  12   3    0.10    0.02 
  11 -13  -3    0.59    0.05 
 -11  13   3    0.56    0.07 
  10 -13  -3    0.25    0.04 
 -10  13   3    0.21    0.04 
 -10  13   3    0.24    0.07 
  -9  13   3    3.38    0.13 
  -9  13   3    3.41    0.18 
  -8  13   3   10.59    0.40 
  -8  13   3    9.98    0.30 
  -7  13   3    0.08    0.07 
  -7  13   3    0.08    0.04 
  -6  13   3    3.15    0.18 
  -6  13   3    3.22    0.17 
  -6  13   3    3.16    0.12 
  -5  13   3    1.76    0.12 
  -5  13   3    1.76    0.08 
  -5  13   3    1.87    0.14 
  -5  13   3    1.77    0.14 
  -4  13   3   30.45    1.03 
  -4  13   3   29.51    0.94 
  -4  13   3   29.85    1.01 
  -4  13   3   29.35    0.80 
  -3  13   3   22.74    0.73 
  -3  13   3   22.63    0.81 
  -3  13   3   23.25    0.79 
  -3  13   3   21.89    0.61 
  -2  13   3    1.10    0.10 
  -2  13   3    1.60    0.15 
  -2  13   3    1.16    0.06 
  -1  13   3    8.16    0.30 
  -1  13   3    8.28    0.34 
  -1  13   3    8.67    0.36 
  -1  13   3    8.23    0.23 
   0  13   3    2.02    0.14 
   0  13   3    1.94    0.07 
   0  13   3    1.75    0.12 
   0  13   3    1.95    0.17 
   1  13   3    0.00    0.06 
   1  13   3    0.10    0.03 
   1  13   3    0.10    0.02 
   1  13   3    0.06    0.06 
   2  13   3    0.04    0.03 
   3  13   3    0.07    0.02 
  10 -14  -3    2.11    0.10 
 -10  14   3    2.31    0.09 
 -10  14   3    2.27    0.13 
  -9  14   3    0.65    0.08 
  -9  14   3    0.85    0.07 
  -8  14   3    1.63    0.08 
  -8  14   3    1.59    0.13 
  -7  14   3    2.16    0.09 
  -7  14   3    2.22    0.14 
  -6  14   3    1.22    0.11 
  -6  14   3    1.14    0.07 
  -6  14   3    1.30    0.13 
  -5  14   3    3.45    0.12 
  -5  14   3    3.77    0.18 
  -5  14   3    3.41    0.18 
  -5  14   3    3.24    0.16 
  -4  14   3    3.62    0.12 
  -4  14   3    3.48    0.17 
  -3  14   3    0.05    0.03 
  -3  14   3    0.01    0.06 
  -3  14   3   -0.01    0.07 
  -2  14   3    6.38    0.24 
  -2  14   3    6.37    0.18 
  -2  14   3    5.92    0.28 
  -1  14   3    9.94    0.28 
  -1  14   3   10.08    0.34 
   0  14   3    0.54    0.04 
   0  14   3    0.56    0.04 
   0  14   3    0.71    0.07 
   1  14   3    0.45    0.04 
  -9  15   3    1.01    0.06 
  -9  15   3    0.63    0.07 
  -8  15   3    7.00    0.28 
  -8  15   3    7.13    0.21 
  -7  15   3    0.14    0.04 
  -7  15   3    0.06    0.06 
  -6  15   3    0.13    0.04 
  -6  15   3    0.05    0.06 
  -6  15   3    0.13    0.06 
  -5  15   3    0.16    0.06 
  -5  15   3    0.12    0.03 
  -5  15   3    0.12    0.05 
  -4  15   3    0.21    0.06 
  -4  15   3    0.18    0.03 
  -3  15   3    5.80    0.17 
  -3  15   3    5.87    0.22 
  -2  15   3    5.08    0.19 
  -2  15   3    4.74    0.14 
  -1  15   3    0.72    0.07 
  -1  15   3    0.77    0.04 
  -8  16   3    3.61    0.11 
  -7  16   3    0.09    0.03 
  -7  16   3    0.01    0.05 
  -6  16   3    0.05    0.05 
  -6  16   3    0.14    0.03 
  -5  16   3    1.08    0.05 
  -4  16   3    1.16    0.08 
  -3  16   3    0.29    0.05 
  -2  16   3    0.02    0.05 
  -5  18  -4    0.64    0.07 
  -5  18  -4    0.74    0.08 
  -6  18  -4    3.18    0.15 
  -6  18  -4    3.15    0.14 
  -6  18  -4    2.83    0.09 
  -7  18  -4    1.46    0.10 
  -7  18  -4    1.45    0.06 
  -8  18  -4    0.07    0.03 
  -3  17  -4    0.04    0.05 
  -4  17  -4    0.19    0.07 
  -4  17  -4    0.20    0.06 
  -5  17  -4    0.44    0.07 
  -5  17  -4    0.47    0.08 
  -6  17  -4    0.92    0.09 
  -6  17  -4    1.05    0.10 
  -6  17  -4    1.12    0.06 
  -7  17  -4    0.29    0.07 
  -7  17  -4    0.14    0.05 
  -7  17  -4    0.22    0.03 
  -8  17  -4    4.55    0.19 
  -8  17  -4    4.48    0.20 
  -8  17  -4    4.62    0.14 
  -9  17  -4   -0.02    0.05 
  -9  17  -4   -0.03    0.03 
   1  16  -4    3.25    0.16 
   0  16  -4    0.25    0.06 
   0  16  -4    0.32    0.08 
  -1  16  -4    0.12    0.07 
  -1  16  -4    0.09    0.06 
  -2  16  -4    0.39    0.07 
  -2  16  -4    0.22    0.08 
  -2  16  -4    0.25    0.07 
  -3  16  -4   -0.03    0.06 
  -3  16  -4   -0.04    0.07 
  -3  16  -4    0.09    0.06 
  -4  16  -4    1.45    0.12 
  -4  16  -4    1.46    0.14 
  -5  16  -4    1.50    0.14 
  -5  16  -4    1.25    0.07 
  -5  16  -4    1.42    0.12 
  -6  16  -4    4.63    0.23 
  -6  16  -4    4.99    0.22 
  -6  16  -4    4.86    0.15 
  -7  16  -4    6.89    0.21 
  -7  16  -4    6.67    0.28 
  -7  16  -4    6.70    0.27 
  -8  16  -4    0.79    0.08 
  -8  16  -4    0.70    0.05 
  -8  16  -4    0.78    0.09 
  -9  16  -4    0.40    0.07 
  -9  16  -4    0.33    0.06 
  -9  16  -4    0.34    0.04 
 -10  16  -4    0.00    0.03 
   3  15  -4    0.02    0.02 
   2  15  -4    0.36    0.07 
   2  15  -4    0.28    0.06 
   2  15  -4    0.32    0.03 
   1  15  -4    0.74    0.09 
   1  15  -4    0.57    0.04 
   1  15  -4    0.70    0.08 
   0  15  -4    0.19    0.08 
   0  15  -4    0.23    0.06 
  -1  15  -4    4.90    0.21 
  -1  15  -4    5.23    0.25 
  -2  15  -4    0.11    0.06 
  -2  15  -4    0.11    0.08 
  -2  15  -4    0.07    0.06 
  -2  15  -4    0.24    0.09 
  -3  15  -4    0.49    0.09 
  -3  15  -4    0.29    0.09 
  -3  15  -4    0.33    0.07 
  -3  15  -4    0.25    0.07 
  -4  15  -4    0.05    0.07 
  -4  15  -4    0.08    0.06 
  -4  15  -4    0.15    0.08 
  -5  15  -4    5.39    0.18 
  -5  15  -4    6.00    0.26 
  -5  15  -4    6.00    0.25 
  -5  15  -4    6.07    0.27 
  -6  15  -4   16.06    0.46 
  -6  15  -4   16.62    0.59 
  -6  15  -4   16.99    0.61 
  -7  15  -4   12.05    0.45 
  -7  15  -4   12.27    0.35 
  -7  15  -4   12.24    0.46 
  -8  15  -4    1.09    0.10 
  -8  15  -4    1.02    0.07 
  -8  15  -4    1.30    0.11 
  -9  15  -4    3.18    0.17 
  -9  15  -4    3.19    0.16 
  -9  15  -4    3.03    0.12 
 -10  15  -4    1.42    0.10 
 -10  15  -4    1.31    0.08 
  10 -15   4    1.31    0.08 
  11 -15   4    0.38    0.04 
   4  14  -4    5.10    0.21 
   4  14  -4    5.11    0.15 
   3  14  -4    0.91    0.08 
   3  14  -4    1.03    0.05 
   3  14  -4    1.15    0.11 
   2  14  -4    0.15    0.06 
   2  14  -4    0.19    0.03 
   2  14  -4    0.28    0.07 
   1  14  -4    0.12    0.06 
   1  14  -4    0.10    0.02 
   1  14  -4    0.20    0.08 
   0  14  -4    1.23    0.12 
   0  14  -4    1.05    0.10 
  -1  14  -4    0.61    0.08 
  -1  14  -4    0.74    0.09 
  -1  14  -4    0.58    0.10 
  -1  14  -4    0.80    0.10 
  -2  14  -4    0.13    0.06 
  -2  14  -4    0.03    0.07 
  -2  14  -4    0.15    0.07 
  -2  14  -4    0.16    0.09 
  -3  14  -4    1.13    0.13 
  -3  14  -4    1.12    0.10 
  -3  14  -4    1.10    0.11 
  -3  14  -4    0.98    0.10 
  -3  14  -4    1.26    0.12 
  -4  14  -4    0.06    0.07 
  -4  14  -4    0.17    0.06 
  -4  14  -4    0.17    0.08 
  -5  14  -4    1.98    0.09 
  -5  14  -4    2.10    0.17 
  -5  14  -4    2.42    0.17 
  -5  14  -4    2.15    0.15 
  -6  14  -4   16.07    0.59 
  -6  14  -4   15.44    0.57 
  -6  14  -4   15.38    0.55 
  -6  14  -4   14.83    0.43 
  -7  14  -4    6.24    0.21 
  -7  14  -4    6.52    0.30 
  -7  14  -4    6.51    0.27 
  -7  14  -4    6.54    0.28 
  -8  14  -4   -0.01    0.04 
  -8  14  -4    0.02    0.07 
  -8  14  -4    0.03    0.06 
  -9  14  -4    5.53    0.23 
  -9  14  -4    5.51    0.19 
  -9  14  -4    5.24    0.24 
 -10  14  -4    4.01    0.15 
 -10  14  -4    4.36    0.18 
  10 -14   4    3.91    0.15 
  11 -14   4    0.84    0.07 
   5  13  -4    1.94    0.11 
   5  13  -4    2.01    0.08 
   4  13  -4    6.25    0.19 
   4  13  -4    6.27    0.26 
   3  13  -4    4.93    0.15 
   3  13  -4    4.77    0.20 
   3  13  -4    5.15    0.23 
   2  13  -4    3.34    0.11 
   2  13  -4    3.53    0.17 
   2  13  -4    3.41    0.19 
   2  13  -4    3.33    0.17 
   1  13  -4    3.21    0.17 
   1  13  -4    3.13    0.19 
   1  13  -4    3.29    0.17 
   0  13  -4    0.36    0.08 
   0  13  -4    0.34    0.08 
   0  13  -4    0.42    0.08 
   0  13  -4    0.45    0.10 
   0  13  -4    0.42    0.08 
  -1  13  -4    1.08    0.16 
  -1  13  -4    1.20    0.11 
  -1  13  -4    1.17    0.11 
  -1  13  -4    1.48    0.14 
  -1  13  -4    1.05    0.11 
  -1  13  -4    1.12    0.10 
  -2  13  -4    7.34    0.32 
  -2  13  -4    6.80    0.29 
  -2  13  -4    7.52    0.38 
  -2  13  -4    7.23    0.31 
  -2  13  -4    7.43    0.28 
  -3  13  -4    2.20    0.17 
  -3  13  -4    2.25    0.16 
  -3  13  -4    2.62    0.15 
  -3  13  -4    2.51    0.14 
  -3  13  -4    2.39    0.17 
  -3  13  -4    2.34    0.22 
  -4  13  -4    2.09    0.16 
  -4  13  -4    2.13    0.14 
  -4  13  -4    1.95    0.17 
  -4  13  -4    2.28    0.16 
  -5  13  -4    1.55    0.12 
  -5  13  -4    1.37    0.14 
  -5  13  -4    1.50    0.08 
  -5  13  -4    1.42    0.14 
  -6  13  -4    6.27    0.21 
  -6  13  -4    6.52    0.27 
  -6  13  -4    6.53    0.29 
  -6  13  -4    6.38    0.29 
  -7  13  -4    2.84    0.18 
  -7  13  -4    2.89    0.19 
  -7  13  -4    2.83    0.17 
  -7  13  -4    3.00    0.13 
  -8  13  -4   10.85    0.33 
  -8  13  -4   10.50    0.42 
  -8  13  -4   10.80    0.41 
  -9  13  -4    0.16    0.07 
  -9  13  -4    0.21    0.05 
   9 -13   4    0.25    0.05 
 -10  13  -4    0.13    0.06 
  10 -13   4    0.02    0.04 
 -11  13  -4    8.10    0.29 
  11 -13   4    7.71    0.26 
  12 -13   4    2.18    0.09 
   6  12  -4    0.50    0.04 
   5  12  -4    2.12    0.08 
   5  12  -4    2.02    0.13 
   4  12  -4    0.08    0.06 
   4  12  -4    0.08    0.03 
   3  12  -4    1.26    0.06 
   3  12  -4    1.28    0.11 
   3  12  -4    0.99    0.11 
   2  12  -4    8.80    0.35 
   2  12  -4    8.87    0.32 
   2  12  -4    8.34    0.32 
   2  12  -4    8.57    0.25 
   1  12  -4    0.32    0.09 
   1  12  -4    0.45    0.08 
   1  12  -4    0.39    0.07 
   1  12  -4    0.36    0.08 
   1  12  -4    0.37    0.11 
   0  12  -4    6.62    0.28 
   0  12  -4    7.16    0.28 
   0  12  -4    6.94    0.31 
   0  12  -4    7.20    0.27 
   0  12  -4    6.65    0.30 
   0  12  -4    7.72    0.38 
   0  12  -4    6.96    0.30 
  -1  12  -4   15.56    0.52 
  -1  12  -4   15.81    0.57 
  -1  12  -4   14.89    0.55 
  -1  12  -4   16.21    0.64 
  -1  12  -4   15.57    0.53 
  -1  12  -4   15.52    0.58 
  -2  12  -4   17.81    0.64 
  -2  12  -4   18.51    0.66 
  -2  12  -4   18.88    0.72 
  -3  12  -4    4.18    0.20 
  -3  12  -4    4.46    0.23 
  -3  12  -4    4.76    0.27 
  -4  12  -4    2.75    0.15 
  -4  12  -4    2.55    0.18 
  -5  12  -4    0.51    0.19 
  -5  12  -4    0.59    0.08 
  -6  12  -4    0.47    0.08 
  -6  12  -4    0.57    0.09 
  -6  12  -4    0.67    0.10 
  -6  12  -4    0.52    0.19 
  -7  12  -4   19.59    0.55 
  -7  12  -4   19.74    0.70 
  -7  12  -4   18.77    0.68 
  -7  12  -4   19.81    0.71 
  -8  12  -4   -0.13    0.07 
  -8  12  -4    0.02    0.05 
  -8  12  -4    0.00    0.06 
   8 -12   4    0.14    0.07 
  -9  12  -4    0.04    0.06 
  -9  12  -4   -0.03    0.05 
   9 -12   4    0.04    0.04 
 -10  12  -4    2.88    0.16 
  10 -12   4    3.47    0.14 
 -11  12  -4    1.06    0.10 
  11 -12   4    1.09    0.08 
  12 -12   4    0.05    0.04 
   6  11  -4    0.23    0.04 
   6  11  -4    0.22    0.06 
   5  11  -4    1.10    0.10 
   5  11  -4    1.24    0.07 
   4  11  -4    0.18    0.07 
   4  11  -4    0.17    0.06 
   4  11  -4    0.21    0.04 
   3  11  -4    0.10    0.06 
   3  11  -4    0.00    0.07 
   3  11  -4    0.14    0.03 
   3  11  -4    0.05    0.05 
   2  11  -4    9.80    0.37 
   2  11  -4   10.44    0.36 
   2  11  -4   10.12    0.29 
   2  11  -4   11.05    0.48 
   2  11  -4   10.32    0.42 
   1  11  -4    1.57    0.12 
   1  11  -4    1.76    0.16 
   1  11  -4    1.76    0.12 
   1  11  -4    1.99    0.19 
   1  11  -4    1.87    0.15 
   0  11  -4   19.81    0.75 
   0  11  -4   18.80    0.69 
  -1  11  -4   15.33    0.61 
  -1  11  -4   13.92    0.79 
  -1  11  -4   15.58    0.56 
  -2  11  -4   29.87    1.08 
  -2  11  -4   30.28    1.30 
  -3  11  -4    4.15    0.24 
  -3  11  -4    4.44    0.33 
  -4  11  -4    8.07    0.48 
  -4  11  -4    9.13    0.52 
  -5  11  -4    0.93    0.20 
  -6  11  -4    3.61    0.34 
  -6  11  -4    4.22    0.20 
  -7  11  -4    0.16    0.07 
  -7  11  -4    0.17    0.07 
  -7  11  -4    0.07    0.16 
  -7  11  -4    0.23    0.07 
   7 -11   4    0.13    0.05 
  -8  11  -4    6.71    0.28 
  -8  11  -4    6.32    0.22 
   8 -11   4    6.72    0.26 
   8 -11   4    6.49    0.30 
  -9  11  -4    8.77    0.32 
  -9  11  -4    9.32    0.35 
   9 -11   4    8.96    0.34 
   9 -11   4    9.04    0.30 
   9 -11   4    8.96    0.39 
 -10  11  -4    1.73    0.13 
 -10  11  -4    1.80    0.11 
  10 -11   4    1.79    0.11 
 -11  11  -4    0.12    0.04 
  11 -11   4    0.07    0.04 
  12 -11   4    4.88    0.17 
   7  10  -4    0.49    0.04 
   7  10  -4    0.48    0.07 
  -7 -10   4    0.55    0.06 
   6  10  -4    0.23    0.07 
   6  10  -4    0.05    0.03 
   5  10  -4    0.41    0.05 
   5  10  -4    0.40    0.08 
   4  10  -4    2.54    0.10 
   4  10  -4    3.13    0.18 
   4  10  -4    2.65    0.14 
   3  10  -4    2.02    0.19 
   3  10  -4    2.29    0.15 
   3  10  -4    2.23    0.13 
   3  10  -4    2.19    0.14 
   3  10  -4    2.08    0.08 
   2  10  -4   -0.05    0.07 
   2  10  -4   -0.02    0.07 
   2  10  -4    0.20    0.09 
   1  10  -4   40.82    1.40 
   1  10  -4   43.01    1.48 
   0  10  -4    0.03    0.08 
   0  10  -4    0.04    0.06 
   0  10  -4    0.26    0.15 
  -1  10  -4   20.59    0.95 
  -1  10  -4   21.60    0.73 
  -1  10  -4   20.52    0.78 
  -2  10  -4   17.66    0.66 
  -2  10  -4   17.78    0.62 
  -2  10  -4   17.33    0.82 
  -3  10  -4   45.54    1.82 
  -3  10  -4   42.76    1.80 
  -3  10  -4   45.65    1.53 
  -4  10  -4    3.10    0.28 
  -4  10  -4    2.93    0.27 
  -5  10  -4   11.21    0.58 
  -5  10  -4   11.17    0.58 
  -6  10  -4    0.91    0.19 
   6 -10   4    1.38    0.20 
   6 -10   4    1.01    0.08 
   6 -10   4    1.03    0.08 
  -7  10  -4    7.00    0.28 
  -7  10  -4    6.76    0.44 
   7 -10   4    7.08    0.44 
   7 -10   4    6.74    0.27 
  -8  10  -4    1.64    0.12 
  -8  10  -4    1.70    0.13 
  -8  10  -4    2.22    0.12 
   8 -10   4    1.83    0.11 
   8 -10   4    1.61    0.15 
   8 -10   4    2.11    0.13 
  -9  10  -4    1.52    0.13 
  -9  10  -4    1.60    0.12 
   9 -10   4    1.50    0.15 
   9 -10   4    1.62    0.11 
   9 -10   4    1.74    0.13 
 -10  10  -4    0.13    0.07 
 -10  10  -4   -0.01    0.06 
  10 -10   4    0.02    0.05 
 -11  10  -4    0.86    0.08 
  11 -10   4    0.74    0.06 
 -12  10  -4    3.91    0.16 
  12 -10   4    4.04    0.15 
  12 -10   4    3.90    0.16 
   8   9  -4    0.44    0.06 
  -8  -9   4    0.50    0.05 
   7   9  -4    4.64    0.21 
   7   9  -4    4.57    0.15 
  -7  -9   4    4.37    0.18 
   6   9  -4    6.58    0.20 
   6   9  -4    6.41    0.28 
   5   9  -4   12.59    0.36 
   5   9  -4   12.75    0.47 
   4   9  -4    5.12    0.16 
   4   9  -4    5.46    0.24 
   3   9  -4    5.53    0.25 
   3   9  -4    5.94    0.31 
   2   9  -4    1.94    0.14 
   2   9  -4    1.92    0.17 
   1   9  -4   14.04    0.50 
   1   9  -4   13.25    0.54 
   0   9  -4    0.88    0.12 
   0   9  -4    0.98    0.18 
   0   9  -4    0.97    0.10 
  -1   9  -4   99.87    3.14 
  -1   9  -4   93.48    3.74 
  -1   9  -4   98.92    3.24 
  -2   9  -4   31.10    1.05 
  -2   9  -4   28.58    1.23 
  -2   9  -4   29.48    1.00 
  -3   9  -4    4.11    0.21 
  -3   9  -4    4.33    0.30 
  -3   9  -4    4.44    0.30 
  -4   9  -4    3.99    0.28 
  -4   9  -4    4.10    0.29 
   4  -9   4    4.01    0.27 
  -5   9  -4    1.19    0.18 
  -5   9  -4    0.96    0.16 
   5  -9   4    1.03    0.08 
   5  -9   4    1.02    0.17 
  -6   9  -4    1.43    0.20 
  -6   9  -4    1.66    0.21 
   6  -9   4    1.93    0.11 
   6  -9   4    1.97    0.11 
   6  -9   4    1.73    0.22 
  -7   9  -4    0.12    0.13 
   7  -9   4    0.19    0.06 
   7  -9   4    0.22    0.06 
   7  -9   4    0.39    0.15 
  -8   9  -4    0.17    0.07 
  -8   9  -4    0.15    0.14 
  -8   9  -4    0.28    0.07 
   8  -9   4    0.12    0.06 
   8  -9   4    0.14    0.08 
  -9   9  -4    2.09    0.14 
  -9   9  -4    2.00    0.15 
   9  -9   4    2.18    0.12 
   9  -9   4    1.91    0.14 
   9  -9   4    1.75    0.16 
 -10   9  -4    1.01    0.10 
 -10   9  -4    0.94    0.10 
  10  -9   4    0.88    0.08 
 -11   9  -4    1.74    0.13 
  11  -9   4    1.92    0.10 
  11  -9   4    1.89    0.12 
 -12   9  -4    0.40    0.06 
  12  -9   4    0.43    0.05 
  12  -9   4    0.33    0.05 
  -9  -8   4    1.56    0.09 
   8   8  -4    0.08    0.06 
  -8  -8   4    0.06    0.05 
   7   8  -4    2.06    0.14 
   7   8  -4    1.92    0.09 
  -7  -8   4    2.11    0.12 
   6   8  -4    0.10    0.07 
   6   8  -4    0.15    0.04 
   5   8  -4    1.02    0.07 
   5   8  -4    1.23    0.11 
   4   8  -4    8.49    0.33 
   3   8  -4    0.29    0.09 
   2   8  -4   49.50    1.61 
   2   8  -4   48.44    1.68 
   1   8  -4    1.94    0.15 
   1   8  -4    1.77    0.22 
   1   8  -4    1.93    0.13 
   0   8  -4  167.40    7.07 
   0   8  -4  169.87    6.29 
   0   8  -4  167.12    5.47 
   0  -8   4  163.25    6.06 
  -1   8  -4   20.64    1.04 
  -1   8  -4   21.65    0.90 
  -1   8  -4   21.22    0.75 
   1  -8   4   19.96    0.79 
  -2   8  -4   10.75    0.50 
  -2   8  -4    9.60    0.49 
  -2   8  -4   10.07    0.39 
   2  -8   4    9.86    0.42 
  -3   8  -4    9.81    0.50 
  -3   8  -4   10.47    0.40 
  -3   8  -4   10.88    0.51 
   3  -8   4   10.42    0.48 
   3  -8   4   10.72    0.47 
   3  -8   4   10.36    0.34 
  -4   8  -4    3.41    0.26 
  -4   8  -4    3.81    0.26 
   4  -8   4    3.53    0.25 
   4  -8   4    3.54    0.14 
  -5   8  -4    9.85    0.50 
  -5   8  -4   10.05    0.50 
   5  -8   4   10.07    0.34 
   5  -8   4    9.82    0.50 
  -6   8  -4    0.14    0.03 
  -6   8  -4    0.22    0.12 
  -6   8  -4    0.08    0.10 
   6  -8   4    0.14    0.05 
   6  -8   4    0.10    0.12 
  -7   8  -4   10.94    0.34 
  -7   8  -4   11.22    0.35 
  -7   8  -4    9.88    0.55 
  -7   8  -4   10.53    0.36 
  -7   8  -4   10.00    0.56 
   7  -8   4   10.93    0.39 
   7  -8   4   10.51    0.38 
   7  -8   4   11.34    0.58 
  -8   8  -4    0.03    0.05 
  -8   8  -4    0.27    0.08 
  -8   8  -4    0.16    0.04 
  -8   8  -4    0.27    0.05 
  -8   8  -4   -0.02    0.13 
  -8   8  -4    0.23    0.07 
   8  -8   4    0.09    0.07 
   8  -8   4    0.20    0.07 
   8  -8   4    0.22    0.16 
  -9   8  -4    7.13    0.30 
  -9   8  -4    7.00    0.25 
  -9   8  -4    7.19    0.26 
  -9   8  -4    7.03    0.26 
  -9   8  -4    7.19    0.29 
   9  -8   4    7.37    0.32 
   9  -8   4    6.84    0.29 
   9  -8   4    7.04    0.25 
 -10   8  -4    0.64    0.09 
 -10   8  -4    0.75    0.10 
 -10   8  -4    0.67    0.07 
 -10   8  -4    0.73    0.08 
 -10   8  -4    0.69    0.06 
  10  -8   4    0.78    0.07 
  10  -8   4    0.83    0.10 
 -11   8  -4    0.24    0.07 
  11  -8   4    0.23    0.03 
  11  -8   4    0.27    0.06 
  11  -8   4    0.21    0.05 
 -12   8  -4    3.29    0.16 
  12  -8   4    3.33    0.14 
   9   7  -4    2.93    0.15 
  -9  -7   4    3.11    0.13 
   8   7  -4   -0.06    0.06 
  -8  -7   4    0.11    0.05 
   7   7  -4    0.19    0.04 
   7   7  -4    0.30    0.07 
  -7  -7   4    0.25    0.06 
   6   7  -4   27.50    0.95 
   6   7  -4   27.80    0.76 
  -6  -7   4   28.11    0.93 
   5   7  -4    3.97    0.19 
  -5  -7   4    3.60    0.19 
   4   7  -4    2.20    0.18 
  -4  -7   4    2.05    0.13 
   3   7  -4    0.38    0.09 
  -3  -7   4    0.37    0.06 
   2   7  -4    2.33    0.16 
   1   7  -4   78.74    2.59 
   1   7  -4   77.85    3.01 
   1   7  -4   81.07    3.39 
  -1  -7   4   74.41    2.86 
   0   7  -4   25.43    1.25 
   0   7  -4   27.10    1.10 
   0   7  -4   28.31    0.93 
   0  -7   4   25.89    1.00 
  -1   7  -4    0.73    0.16 
  -1   7  -4    0.59    0.08 
  -1   7  -4    0.57    0.12 
   1  -7   4    0.60    0.07 
  -2   7  -4  133.07    5.03 
  -2   7  -4  129.84    5.02 
  -2   7  -4  134.96    4.37 
   2  -7   4  135.36    4.88 
   2  -7   4  134.79    4.98 
  -3   7  -4   32.59    1.29 
  -3   7  -4   32.56    1.09 
  -3   7  -4   31.68    1.28 
   3  -7   4   31.65    1.27 
   3  -7   4   32.76    1.01 
   3  -7   4   32.11    1.25 
  -4   7  -4    7.04    0.38 
  -4   7  -4    7.35    0.38 
   4  -7   4    7.28    0.38 
   4  -7   4    7.56    0.26 
   4  -7   4    7.49    0.39 
  -5   7  -4    0.73    0.13 
  -5   7  -4    0.89    0.06 
  -5   7  -4    0.85    0.07 
  -5   7  -4    1.01    0.15 
  -5   7  -4    0.76    0.05 
   5  -7   4    0.92    0.08 
  -6   7  -4   12.82    0.42 
  -6   7  -4   12.61    0.60 
  -6   7  -4   12.96    0.42 
  -6   7  -4   12.26    0.61 
  -6   7  -4   12.45    0.39 
   6  -7   4   13.25    0.44 
  -7   7  -4   10.72    0.37 
  -7   7  -4   10.37    0.54 
  -7   7  -4   10.65    0.55 
  -7   7  -4   10.66    0.34 
   7  -7   4   10.18    0.38 
   7  -7   4   10.35    0.38 
  -8   7  -4    3.00    0.18 
  -8   7  -4    2.86    0.30 
  -8   7  -4    3.27    0.16 
   8  -7   4    2.87    0.31 
   8  -7   4    3.21    0.17 
   8  -7   4    3.53    0.19 
  -9   7  -4    7.69    0.32 
  -9   7  -4    7.42    0.35 
  -9   7  -4    7.60    0.32 
   9  -7   4    8.19    0.32 
   9  -7   4    7.70    0.34 
   9  -7   4    8.38    0.28 
 -10   7  -4    4.31    0.25 
 -10   7  -4    4.61    0.21 
 -10   7  -4    4.65    0.22 
  10  -7   4    4.33    0.22 
  10  -7   4    4.14    0.18 
  10  -7   4    4.19    0.17 
 -11   7  -4    0.43    0.08 
  11  -7   4    0.58    0.06 
  11  -7   4    0.55    0.06 
 -12   7  -4   10.29    0.37 
  12  -7   4   10.21    0.33 
 -10  -6   4    0.68    0.06 
   9   6  -4    0.81    0.09 
  -9  -6   4    0.84    0.07 
   8   6  -4    5.27    0.23 
  -8  -6   4    5.41    0.22 
   7   6  -4   13.58    0.50 
  -7  -6   4   14.02    0.51 
  -7  -6   4   13.96    0.46 
   6   6  -4    0.30    0.08 
  -6  -6   4    0.30    0.08 
  -5  -6   4    8.14    0.32 
   4   6  -4   12.61    0.51 
  -4  -6   4   13.36    0.45 
   3   6  -4    0.16    0.07 
  -3  -6   4    0.29    0.06 
   2   6  -4   25.80    0.90 
   2   6  -4   26.52    1.22 
  -2  -6   4   25.55    1.00 
  -2  -6   4   25.43    0.82 
   1   6  -4   59.08    1.99 
   1   6  -4   62.65    2.61 
   1   6  -4   57.71    2.31 
  -1  -6   4   59.08    2.20 
  -1  -6   4   60.07    2.26 
   0   6  -4  126.22    5.22 
   0   6  -4  123.89    4.04 
   0  -6   4  119.61    4.49 
   0  -6   4  124.28    4.53 
  -1   6  -4   49.74    1.91 
  -1   6  -4   48.85    1.65 
  -1   6  -4   46.90    1.91 
  -1   6  -4   52.36    2.18 
   1  -6   4   50.83    1.88 
   1  -6   4   49.35    1.84 
  -2   6  -4   40.48    1.36 
  -2   6  -4   42.27    1.58 
  -2   6  -4   40.10    1.58 
   2  -6   4   41.37    1.57 
   2  -6   4   42.42    1.54 
   2  -6   4   38.26    1.74 
  -3   6  -4   -0.01    0.07 
  -3   6  -4   -0.01    0.08 
  -3   6  -4    0.05    0.02 
  -3   6  -4    0.02    0.02 
   3  -6   4    0.02    0.09 
   3  -6   4    0.06    0.03 
   3  -6   4    0.00    0.07 
  -4   6  -4   17.31    0.73 
  -4   6  -4   17.27    0.54 
  -4   6  -4   15.57    0.71 
   4  -6   4   17.99    0.74 
   4  -6   4   16.83    0.55 
  -5   6  -4   58.05    2.21 
  -5   6  -4   57.47    1.78 
  -5   6  -4   54.99    2.21 
   5  -6   4   57.98    1.79 
  -6   6  -4    0.67    0.13 
  -6   6  -4    0.48    0.12 
  -6   6  -4    0.53    0.06 
   6  -6   4    0.56    0.07 
  -7   6  -4    0.41    0.13 
  -7   6  -4    0.59    0.10 
  -7   6  -4    0.54    0.14 
  -7   6  -4    0.73    0.07 
   7  -6   4    0.59    0.08 
   7  -6   4    0.49    0.07 
   7  -6   4    0.51    0.07 
  -8   6  -4   36.21    1.20 
  -8   6  -4   34.28    1.48 
  -8   6  -4   34.43    1.24 
  -8   6  -4   35.26    1.24 
   8  -6   4   36.76    1.25 
   8  -6   4   33.68    1.50 
   8  -6   4   37.14    1.16 
  -9   6  -4    7.82    0.33 
  -9   6  -4    8.05    0.33 
  -9   6  -4    7.89    0.37 
  -9   6  -4    8.05    0.29 
  -9   6  -4    7.87    0.30 
   9  -6   4    7.52    0.29 
   9  -6   4    8.20    0.33 
   9  -6   4    8.31    0.35 
   9  -6   4    8.00    0.27 
 -10   6  -4   -0.13    0.08 
 -10   6  -4   -0.07    0.07 
 -10   6  -4    0.03    0.07 
 -10   6  -4    0.03    0.05 
  10  -6   4   -0.01    0.03 
  10  -6   4    0.02    0.04 
  10  -6   4   -0.02    0.06 
  10  -6   4    0.04    0.05 
 -11   6  -4    1.66    0.16 
 -11   6  -4    1.24    0.09 
 -11   6  -4    1.52    0.14 
  11  -6   4    1.53    0.10 
 -12   6  -4    2.18    0.14 
  12  -6   4    2.08    0.10 
  10   5  -4    0.09    0.05 
 -10  -5   4    0.02    0.04 
   9   5  -4    0.18    0.06 
  -9  -5   4    0.17    0.06 
   8   5  -4    3.42    0.18 
  -8  -5   4    3.86    0.17 
  -8  -5   4    3.80    0.21 
   7   5  -4    0.23    0.07 
  -7  -5   4    0.11    0.07 
  -7  -5   4    0.20    0.06 
   6   5  -4   27.27    0.93 
   6   5  -4   27.42    0.79 
   6   5  -4   27.17    0.79 
  -6  -5   4   27.83    0.91 
   5   5  -4   75.19    2.11 
  -5  -5   4   74.22    2.35 
   4   5  -4    5.12    0.17 
   4   5  -4    5.03    0.24 
  -4  -5   4    5.34    0.21 
   3   5  -4    0.68    0.05 
   3   5  -4    0.61    0.15 
   3   5  -4    0.61    0.09 
  -3  -5   4    0.85    0.11 
  -3  -5   4    0.87    0.08 
   2   5  -4    5.43    0.36 
   2   5  -4    4.94    0.23 
  -2  -5   4    5.13    0.26 
  -2  -5   4    5.38    0.19 
   1   5  -4   20.83    0.73 
   1   5  -4   19.51    0.86 
   1   5  -4   22.01    0.98 
  -1  -5   4   20.47    0.80 
  -1  -5   4   21.62    0.85 
   0   5  -4    6.41    0.40 
   0   5  -4    6.65    0.40 
   0   5  -4    6.97    0.33 
   0   5  -4    6.94    0.39 
   0   5  -4    6.64    0.26 
   0  -5   4    6.65    0.29 
   0  -5   4    7.07    0.39 
   0  -5   4    6.43    0.30 
   0  -5   4    6.48    0.30 
   0  -5   4    6.95    0.31 
  -1   5  -4    0.55    0.10 
  -1   5  -4    0.60    0.10 
  -1   5  -4    0.55    0.12 
  -1   5  -4    0.54    0.06 
  -1   5  -4    0.69    0.10 
   1  -5   4    0.57    0.10 
   1  -5   4    0.49    0.06 
   1  -5   4    0.57    0.09 
   1  -5   4    0.52    0.08 
  -2   5  -4   53.01    2.75 
  -2   5  -4   53.92    2.05 
  -2   5  -4   50.87    2.05 
   2  -5   4   54.23    2.01 
   2  -5   4   52.66    2.27 
   2  -5   4   55.80    2.75 
   2  -5   4   56.71    2.05 
  -3   5  -4   55.29    3.00 
  -3   5  -4   54.85    2.21 
  -3   5  -4   62.06    2.22 
   3  -5   4   60.46    2.22 
   3  -5   4   56.67    2.99 
   3  -5   4   61.84    2.20 
   3  -5   4   56.13    1.80 
   3  -5   4   59.00    2.46 
  -4   5  -4    8.39    0.41 
  -4   5  -4    8.33    0.40 
   4  -5   4    8.83    0.44 
   4  -5   4    9.11    0.44 
   4  -5   4    8.41    0.29 
  -5   5  -4    0.24    0.05 
  -5   5  -4    0.05    0.10 
   5  -5   4    0.14    0.10 
   5  -5   4    0.16    0.05 
  -6   5  -4    0.98    0.15 
  -6   5  -4    1.12    0.11 
   6  -5   4    0.79    0.08 
  -7   5  -4   23.74    0.87 
  -7   5  -4   25.94    1.05 
   7  -5   4   23.55    0.80 
   7  -5   4   23.86    0.80 
   7  -5   4   24.37    0.87 
  -8   5  -4   20.80    0.73 
  -8   5  -4   20.21    0.93 
  -8   5  -4   20.34    0.77 
   8  -5   4   20.89    0.96 
   8  -5   4   21.48    0.77 
   8  -5   4   21.04    0.71 
  -9   5  -4    6.26    0.28 
  -9   5  -4    5.97    0.28 
  -9   5  -4    6.65    0.26 
  -9   5  -4    6.74    0.33 
   9  -5   4    6.26    0.28 
   9  -5   4    6.86    0.30 
   9  -5   4    6.37    0.24 
   9  -5   4    6.03    0.23 
 -10   5  -4    3.71    0.24 
 -10   5  -4    3.69    0.21 
 -10   5  -4    3.60    0.17 
 -10   5  -4    3.69    0.18 
  10  -5   4    3.59    0.16 
 -11   5  -4    0.15    0.08 
 -11   5  -4    0.10    0.05 
 -11   5  -4   -0.02    0.08 
  11  -5   4   -0.03    0.04 
 -12   5  -4    2.40    0.14 
  12  -5   4    2.42    0.10 
 -11  -4   4   -0.01    0.04 
 -11  -4   4   -0.01    0.03 
  10   4  -4    0.22    0.06 
 -10  -4   4    0.15    0.05 
   9   4  -4   12.91    0.47 
  -9  -4   4   12.86    0.43 
   8   4  -4    0.26    0.04 
   8   4  -4    0.19    0.07 
  -8  -4   4    0.27    0.07 
  -8  -4   4    0.41    0.09 
   7   4  -4   35.42    1.03 
   7   4  -4   35.37    1.20 
  -7  -4   4   36.38    1.18 
   6   4  -4   56.06    1.57 
  -6  -4   4   53.54    1.75 
   5   4  -4    3.35    0.13 
  -5  -4   4    3.40    0.17 
   4   4  -4   61.55    2.62 
   4   4  -4   57.51    1.98 
   4   4  -4   58.40    1.69 
  -4  -4   4   60.93    1.87 
   3   4  -4    7.98    0.46 
   3   4  -4    7.58    0.31 
  -3  -4   4    7.79    0.28 
  -3  -4   4    7.94    0.37 
   2   4  -4    3.66    0.17 
   2   4  -4    4.27    0.27 
   2   4  -4    3.40    0.28 
   2   4  -4    3.57    0.31 
  -2  -4   4    3.71    0.20 
  -2  -4   4    3.59    0.29 
  -2  -4   4    4.04    0.26 
  -2  -4   4    3.88    0.18 
   1   4  -4    1.09    0.13 
   1   4  -4    1.20    0.09 
   1   4  -4    1.08    0.15 
   1   4  -4    1.28    0.15 
   1   4  -4    1.39    0.16 
  -1  -4   4    1.33    0.16 
  -1  -4   4    1.18    0.10 
  -1  -4   4    1.38    0.14 
  -1  -4   4    1.09    0.10 
  -1  -4   4    1.13    0.10 
   0   4  -4   16.06    0.87 
   0   4  -4   16.37    0.66 
   0   4  -4   16.05    0.75 
   0   4  -4   15.59    0.86 
   0   4  -4   15.34    0.64 
   0  -4   4   16.29    0.63 
   0  -4   4   16.40    0.64 
   0  -4   4   16.48    0.86 
   0  -4   4   16.38    0.64 
   0  -4   4   15.86    0.70 
  -1   4  -4   52.61    2.08 
  -1   4  -4   59.42    2.15 
  -1   4  -4   53.64    2.43 
  -1   4  -4   54.95    2.14 
  -1   4  -4   56.24    2.89 
   1  -4   4   58.52    2.88 
   1  -4   4   57.23    2.11 
   1  -4   4   59.84    2.15 
   1  -4   4   57.28    2.39 
   1  -4   4   59.45    2.11 
  -2   4  -4   71.60    3.81 
  -2   4  -4   80.09    2.83 
  -2   4  -4   70.30    2.74 
  -2   4  -4   75.78    2.83 
   2  -4   4   78.47    2.83 
   2  -4   4   74.27    2.78 
   2  -4   4   77.03    3.81 
   2  -4   4   76.67    2.79 
   2  -4   4   74.13    3.17 
   2  -4   4   74.62    3.15 
  -3   4  -4   80.78    3.34 
  -3   4  -4   70.47    4.07 
  -3   4  -4   84.08    3.35 
  -3   4  -4   76.99    3.01 
  -3   4  -4   83.07    3.01 
   3  -4   4   79.08    2.99 
   3  -4   4   78.50    4.08 
   3  -4   4   82.00    3.02 
   3  -4   4   84.69    3.36 
  -4   4  -4   29.21    1.16 
   4  -4   4   29.08    1.20 
   4  -4   4   30.43    1.31 
   4  -4   4   29.52    0.94 
  -5   4  -4    1.67    0.17 
   5  -4   4    2.10    0.22 
   5  -4   4    1.56    0.20 
   5  -4   4    1.81    0.10 
  -6   4  -4    0.20    0.10 
  -6   4  -4    0.16    0.07 
   6  -4   4    0.11    0.05 
   6  -4   4    0.24    0.06 
  -7   4  -4   40.79    1.38 
  -7   4  -4   40.43    1.61 
   7  -4   4   40.03    1.28 
   7  -4   4   40.03    1.28 
   7  -4   4   39.44    1.63 
   7  -4   4   38.76    1.38 
  -8   4  -4    0.93    0.18 
  -8   4  -4    0.63    0.10 
  -8   4  -4    0.69    0.12 
   8  -4   4    0.74    0.09 
   8  -4   4    0.56    0.17 
   8  -4   4    0.74    0.10 
  -9   4  -4    6.12    0.32 
  -9   4  -4    6.07    0.25 
  -9   4  -4    6.16    0.27 
   9  -4   4    5.98    0.23 
   9  -4   4    5.77    0.28 
 -10   4  -4    2.41    0.16 
 -10   4  -4    2.76    0.22 
  10  -4   4    2.59    0.13 
 -11   4  -4    0.13    0.07 
 -11   4  -4   -0.06    0.05 
  11  -4   4    0.02    0.04 
 -12   4  -4    0.18    0.07 
 -12   4  -4    0.27    0.04 
  11   3  -4    0.17    0.05 
 -11  -3   4    0.20    0.05 
 -11  -3   4    0.07    0.04 
  10   3  -4    1.32    0.11 
 -10  -3   4    1.05    0.10 
 -10  -3   4    1.14    0.10 
   9   3  -4    1.75    0.09 
   9   3  -4    1.45    0.13 
  -9  -3   4    1.35    0.11 
   8   3  -4    2.09    0.15 
   8   3  -4    2.16    0.12 
  -8  -3   4    2.26    0.14 
  -8  -3   4    2.21    0.16 
   7   3  -4   19.07    0.58 
   7   3  -4   19.39    0.67 
  -7  -3   4   18.83    0.67 
  -6  -3   4   12.04    0.44 
   5   3  -4    6.23    0.23 
  -5  -3   4    6.17    0.25 
   4   3  -4   64.45    2.24 
   4   3  -4   69.79    2.94 
   4   3  -4   70.24    2.32 
  -4  -3   4   68.11    2.11 
  -4  -3   4   65.82    2.55 
   3   3  -4    4.64    0.30 
   3   3  -4    4.35    0.19 
  -3  -3   4    4.39    0.24 
  -3  -3   4    4.22    0.17 
  -3  -3   4    4.58    0.22 
   2   3  -4    0.21    0.08 
   2   3  -4    0.22    0.05 
   2   3  -4    0.16    0.08 
   2   3  -4    0.12    0.10 
  -2  -3   4    0.11    0.06 
  -2  -3   4    0.05    0.07 
  -2  -3   4    0.05    0.05 
  -2  -3   4    0.15    0.08 
  -2  -3   4    0.12    0.09 
  -2  -3   4    0.13    0.06 
   1   3  -4   10.09    0.47 
   1   3  -4   10.48    0.62 
   1   3  -4   10.37    0.52 
   1   3  -4   10.89    0.62 
   1   3  -4   11.41    0.47 
  -1  -3   4   11.39    0.44 
  -1  -3   4   10.90    0.44 
  -1  -3   4   11.17    0.50 
  -1  -3   4   11.41    0.47 
  -1  -3   4   10.94    0.62 
   0   3  -4   90.84    4.07 
   0   3  -4   95.82    4.89 
   0   3  -4   97.86    4.88 
   0   3  -4   93.99    3.56 
   0   3  -4  101.92    3.63 
   0  -3   4   95.98    4.07 
   0  -3   4   98.17    4.88 
   0  -3   4  102.18    3.62 
   0  -3   4   96.92    3.56 
   0  -3   4  100.19    4.06 
  -1   3  -4    0.97    0.08 
  -1   3  -4    0.77    0.09 
  -1   3  -4    0.94    0.08 
  -1   3  -4    0.99    0.10 
  -1   3  -4    0.81    0.16 
   1  -3   4    0.65    0.09 
   1  -3   4    0.84    0.10 
   1  -3   4    0.55    0.12 
   1  -3   4    0.80    0.10 
   1  -3   4    0.84    0.10 
   1  -3   4    1.19    0.13 
  -2   3  -4    1.58    0.13 
  -2   3  -4    1.63    0.13 
  -2   3  -4    1.87    0.13 
  -2   3  -4    1.54    0.12 
  -2   3  -4    1.50    0.21 
  -2   3  -4    1.71    0.14 
   2  -3   4    1.63    0.16 
   2  -3   4    1.73    0.14 
   2  -3   4    1.80    0.15 
   2  -3   4    1.55    0.15 
   2  -3   4    1.71    0.15 
  -3   3  -4   24.90    1.07 
  -3   3  -4   24.61    0.94 
  -3   3  -4   24.18    0.96 
   3  -3   4   24.98    0.96 
   3  -3   4   22.66    0.96 
   3  -3   4   24.76    1.07 
   3  -3   4   23.52    1.07 
   3  -3   4   23.22    1.07 
  -4   3  -4    0.93    0.13 
  -4   3  -4    1.25    0.15 
   4  -3   4    1.15    0.14 
   4  -3   4    0.88    0.08 
   4  -3   4    0.76    0.13 
  -5   3  -4    1.82    0.13 
   5  -3   4    2.11    0.23 
   5  -3   4    2.14    0.12 
  -6   3  -4    2.40    0.15 
  -6   3  -4    2.23    0.16 
   6  -3   4    2.29    0.13 
   6  -3   4    2.17    0.13 
  -7   3  -4    0.63    0.11 
  -7   3  -4    0.47    0.13 
  -7   3  -4    0.42    0.09 
   7  -3   4    0.48    0.08 
   7  -3   4    0.51    0.15 
   7  -3   4    0.54    0.08 
   7  -3   4    0.55    0.08 
  -8   3  -4   22.06    0.99 
  -8   3  -4   22.33    0.78 
  -8   3  -4   21.44    0.83 
   8  -3   4   22.57    0.81 
  -9   3  -4    2.39    0.21 
  -9   3  -4    2.54    0.17 
  -9   3  -4    2.33    0.18 
   9  -3   4    2.43    0.13 
 -10   3  -4    3.52    0.18 
 -10   3  -4    3.19    0.23 
  10  -3   4    3.25    0.15 
 -11   3  -4    0.55    0.07 
  11  -3   4    0.72    0.06 
 -12   3  -4    0.08    0.04 
  11   2  -4    0.20    0.05 
 -11  -2   4    0.17    0.05 
 -11  -2   4    0.17    0.06 
  10   2  -4    5.47    0.23 
  10   2  -4    5.20    0.18 
 -10  -2   4    5.16    0.23 
 -10  -2   4    5.09    0.20 
   9   2  -4    0.06    0.07 
   9   2  -4    0.07    0.05 
  -9  -2   4    0.04    0.08 
  -9  -2   4   -0.08    0.05 
  -9  -2   4    0.07    0.08 
   8   2  -4   30.28    1.03 
  -8  -2   4   30.76    0.94 
  -8  -2   4   31.83    1.03 
  -8  -2   4   29.03    1.08 
   7   2  -4    0.97    0.07 
  -7  -2   4    1.00    0.12 
  -7  -2   4    1.12    0.12 
   6   2  -4    0.07    0.04 
   6   2  -4    0.14    0.06 
  -6  -2   4    0.13    0.07 
  -6  -2   4    0.12    0.07 
   5   2  -4  155.33    5.18 
   5   2  -4  156.05    6.54 
   5   2  -4  153.00    5.30 
  -5  -2   4  155.07    4.79 
   4   2  -4    4.28    0.29 
   4   2  -4    3.71    0.17 
   4   2  -4    3.61    0.17 
  -4  -2   4    3.58    0.16 
  -4  -2   4    3.38    0.23 
  -4  -2   4    3.79    0.20 
   3   2  -4   37.21    1.65 
   3   2  -4   36.74    1.27 
   3   2  -4   37.55    1.61 
   3   2  -4   37.20    1.29 
  -3  -2   4   40.59    1.44 
  -3  -2   4   38.42    1.45 
   2   2  -4    2.43    0.18 
   2   2  -4    2.14    0.14 
   2   2  -4    2.31    0.14 
   2   2  -4    2.15    0.21 
   2   2  -4    2.12    0.17 
   2   2  -4    2.19    0.18 
  -2  -2   4    2.33    0.15 
  -2  -2   4    2.36    0.14 
  -2  -2   4    2.40    0.16 
  -2  -2   4    2.17    0.17 
  -2  -2   4    2.34    0.18 
   1   2  -4   10.46    0.44 
   1   2  -4   10.35    0.45 
   1   2  -4    9.92    0.47 
   1   2  -4   10.94    0.47 
   1   2  -4    9.84    0.48 
   1   2  -4   10.26    0.60 
  -1  -2   4   11.55    0.63 
  -1  -2   4   10.04    0.49 
  -1  -2   4   10.24    0.43 
  -1  -2   4   10.37    0.45 
  -1  -2   4   10.13    0.48 
  -1  -2   4   10.56    0.43 
   0   2  -4  206.05    8.14 
   0   2  -4  185.15    8.14 
   0   2  -4  188.17    7.10 
   0   2  -4  196.05    8.12 
   0   2  -4  202.69    7.25 
   0  -2   4  188.02    7.12 
   0  -2   4  186.36    9.75 
   0  -2   4  207.68    7.25 
   0  -2   4  202.80    8.15 
   0  -2   4  197.03    8.14 
  -1   2  -4   62.79    2.53 
  -1   2  -4   63.73    2.24 
  -1   2  -4   54.47    3.05 
   1  -2   4   57.56    2.53 
   1  -2   4   61.32    2.25 
   1  -2   4   56.86    2.23 
   1  -2   4   60.75    2.53 
   1  -2   4   62.08    2.52 
  -2   2  -4  216.67    7.95 
  -2   2  -4  223.37    9.09 
  -2   2  -4  199.65    9.08 
  -2   2  -4  251.99   10.94 
   2  -2   4  220.40    8.08 
   2  -2   4  207.52    9.09 
   2  -2   4  202.93   10.88 
   2  -2   4  217.63    9.09 
   2  -2   4  214.77    7.95 
   2  -2   4  230.18    9.02 
  -3   2  -4   33.30    1.32 
  -3   2  -4   35.21    1.49 
   3  -2   4   32.81    1.33 
   3  -2   4   33.53    1.32 
   3  -2   4   34.21    1.49 
   3  -2   4   35.55    1.49 
  -4   2  -4    0.08    0.06 
  -4   2  -4    0.06    0.08 
  -4   2  -4    0.06    0.07 
   4  -2   4    0.21    0.11 
   4  -2   4    0.08    0.09 
   4  -2   4    0.14    0.05 
   4  -2   4    0.06    0.08 
   4  -2   4    0.13    0.08 
  -5   2  -4   11.65    0.41 
   5  -2   4   11.30    0.42 
   5  -2   4   11.06    0.53 
   5  -2   4   11.89    0.40 
  -6   2  -4   16.36    0.57 
   6  -2   4   16.36    0.58 
   6  -2   4   15.98    0.72 
   6  -2   4   15.65    0.54 
  -7   2  -4   71.83    2.43 
  -7   2  -4   72.18    2.29 
  -8   2  -4   34.64    1.20 
  -8   2  -4   36.72    1.19 
  -8   2  -4   34.90    1.26 
  -9   2  -4    2.13    0.17 
  -9   2  -4    2.46    0.21 
  -9   2  -4    2.34    0.17 
  -9   2  -4    2.27    0.19 
   9  -2   4    2.02    0.12 
 -10   2  -4    0.17    0.07 
 -10   2  -4    0.08    0.10 
  10  -2   4    0.10    0.04 
 -11   2  -4    0.04    0.06 
 -12   2  -4   -0.01    0.03 
 -12  -1   4    2.03    0.10 
  11   1  -4    1.20    0.10 
 -11  -1   4    0.96    0.09 
  10   1  -4    0.15    0.07 
 -10  -1   4    0.16    0.07 
 -10  -1   4    0.07    0.05 
 -10  -1   4    0.21    0.10 
   9   1  -4    0.06    0.07 
  -9  -1   4    0.10    0.08 
  -9  -1   4    0.18    0.07 
  -9  -1   4    0.09    0.06 
  -9  -1   4    0.22    0.09 
   8   1  -4    0.11    0.06 
   8   1  -4    0.03    0.07 
   8   1  -4    0.04    0.04 
  -8  -1   4    0.10    0.08 
  -8  -1   4    0.00    0.08 
   7   1  -4    7.48    0.32 
  -7  -1   4    7.69    0.33 
  -7  -1   4    7.28    0.31 
   6   1  -4   27.26    0.99 
  -6  -1   4   28.70    0.93 
  -6  -1   4   29.17    0.99 
   5   1  -4   26.57    0.91 
   5   1  -4   26.53    1.22 
  -5  -1   4   25.27    1.06 
  -5  -1   4   25.50    0.85 
   4   1  -4   31.94    1.37 
   4   1  -4   32.94    1.42 
   4   1  -4   30.10    1.08 
  -4  -1   4   31.82    1.01 
  -4  -1   4   31.28    1.24 
  -4  -1   4   31.87    1.22 
   3   1  -4   60.14    2.48 
   3   1  -4   58.52    2.23 
   3   1  -4   57.36    2.50 
   3   1  -4   63.72    3.07 
   3   1  -4   54.97    3.03 
  -3  -1   4   55.12    3.03 
  -3  -1   4   55.59    2.51 
  -3  -1   4   61.72    2.21 
  -3  -1   4   65.56    3.07 
  -3  -1   4   55.83    2.50 
  -3  -1   4   56.84    2.19 
  -3  -1   4   60.76    2.22 
   2   1  -4   58.00    2.78 
   2   1  -4   50.48    2.27 
   2   1  -4   53.05    2.02 
   2   1  -4   56.67    2.27 
  -2  -1   4   54.97    2.77 
  -2  -1   4   53.20    1.93 
  -2  -1   4   53.75    2.01 
  -2  -1   4   52.47    2.29 
  -2  -1   4   51.62    2.27 
  -2  -1   4   55.17    2.02 
  -2  -1   4   52.19    2.00 
   1   1  -4   10.68    0.65 
   1   1  -4   11.03    0.48 
   1   1  -4   11.74    0.52 
   1   1  -4   11.49    0.53 
   1   1  -4   11.53    0.52 
  -1  -1   4   11.28    0.52 
  -1  -1   4   12.31    0.47 
  -1  -1   4   11.32    0.47 
  -1  -1   4   11.08    0.53 
  -1  -1   4   11.60    0.47 
   0   1  -4   10.79    0.49 
   0   1  -4    9.98    0.49 
   0   1  -4   11.11    0.41 
   0   1  -4   10.52    0.47 
   0  -1   4   10.35    0.48 
   0  -1   4   11.60    0.45 
   0  -1   4    9.96    0.46 
   0  -1   4   11.03    0.44 
   0  -1   4   10.49    0.49 
   0  -1   4    9.87    0.61 
  -1   1  -4   15.98    0.74 
  -1   1  -4   16.15    0.66 
  -1   1  -4   15.73    0.74 
   1  -1   4   16.57    0.73 
   1  -1   4   17.56    0.75 
   1  -1   4   16.46    0.73 
   1  -1   4   15.86    0.66 
   1  -1   4   17.05    0.66 
  -2   1  -4  120.90    5.27 
  -2   1  -4  118.68    4.61 
  -2   1  -4  122.69    5.28 
   2  -1   4  130.65    5.24 
   2  -1   4  123.69    4.63 
   2  -1   4  129.20    5.27 
   2  -1   4  136.97    6.36 
   2  -1   4  130.79    4.68 
   2  -1   4  120.24    5.26 
  -3   1  -4   17.34    0.81 
  -3   1  -4   16.49    0.71 
   3  -1   4   16.57    0.73 
   3  -1   4   17.73    0.71 
   3  -1   4   17.37    0.81 
   3  -1   4   17.79    0.79 
  -4   1  -4   58.10    1.79 
  -4   1  -4   57.78    2.18 
   4  -1   4   55.77    1.78 
   4  -1   4   54.44    1.92 
   4  -1   4   59.13    2.18 
  -5   1  -4    0.73    0.09 
  -5   1  -4    0.71    0.14 
   5  -1   4    0.63    0.13 
   5  -1   4    0.58    0.08 
  -6   1  -4    6.38    0.28 
  -7   1  -4   12.04    0.47 
  -8   1  -4    0.30    0.10 
  -8   1  -4    0.31    0.12 
  -8   1  -4    0.29    0.09 
  -8   1  -4    0.34    0.08 
  -8   1  -4    0.35    0.08 
   8  -1   4    0.31    0.05 
  -9   1  -4    3.52    0.17 
  -9   1  -4    3.35    0.22 
  -9   1  -4    3.28    0.24 
  -9   1  -4    3.23    0.20 
   9  -1   4    3.30    0.14 
 -10   1  -4    3.89    0.25 
 -10   1  -4    3.50    0.19 
 -11   1  -4    1.91    0.12 
  12   0  -4    1.55    0.10 
 -12   0   4    1.71    0.10 
  11   0  -4    1.76    0.12 
 -11   0   4    1.37    0.12 
  10   0  -4    0.32    0.07 
 -10   0   4    0.42    0.11 
 -10   0   4    0.28    0.07 
 -10   0   4    0.32    0.06 
   9   0  -4    8.68    0.30 
   9   0  -4    8.68    0.34 
   9   0  -4    8.54    0.34 
   9   0  -4    8.70    0.38 
  -9   0   4    8.83    0.37 
  -9   0   4    8.56    0.31 
  -9   0   4    8.78    0.39 
   8   0  -4    1.28    0.11 
   8   0  -4    0.95    0.11 
  -8   0   4    1.32    0.14 
  -8   0   4    1.14    0.13 
   7   0  -4    4.80    0.24 
  -7   0   4    5.42    0.26 
  -7   0   4    5.53    0.24 
   6   0  -4    3.31    0.13 
   6   0  -4    3.01    0.15 
   6   0  -4    3.35    0.17 
  -6   0   4    3.52    0.18 
  -6   0   4    3.17    0.17 
   5   0  -4   29.45    0.94 
   5   0  -4   29.88    1.35 
   5   0  -4   29.38    1.02 
  -5   0   4   29.65    0.95 
  -5   0   4   28.96    1.16 
  -5   0   4   29.09    1.18 
   4   0  -4  219.15    8.82 
   4   0  -4  208.84    7.77 
   4   0  -4  220.03    8.82 
   4   0  -4  208.95    7.05 
  -4   0   4  199.83    6.51 
  -4   0   4  219.07    8.86 
  -4   0   4  201.44    7.73 
  -4   0   4  216.85    7.84 
   3   0  -4   76.25    3.37 
   3   0  -4   73.50    4.09 
   3   0  -4   75.17    3.40 
   3   0  -4   82.70    3.38 
  -3   0   4   76.84    2.96 
  -3   0   4   84.51    3.40 
  -3   0   4   85.54    3.00 
  -3   0   4   76.93    3.38 
  -3   0   4   80.65    2.98 
  -3   0   4   92.05    4.15 
   2   0  -4  242.41   10.37 
   2   0  -4  254.10   10.34 
   2   0  -4  259.34   12.44 
   2   0  -4  254.99    9.07 
   2   0  -4  241.57   10.39 
  -2   0   4  251.19    9.07 
  -2   0   4  244.60   10.39 
  -2   0   4  247.50    8.88 
  -2   0   4  245.08   12.44 
  -2   0   4  245.71   10.38 
  -2   0   4  262.43    9.22 
   1   0  -4   38.47    1.44 
   1   0  -4   35.61    1.96 
   1   0  -4   37.13    1.63 
   1   0  -4   38.48    1.97 
   1   0  -4   37.23    1.62 
   1   0  -4   38.76    1.59 
  -1   0   4   38.58    1.62 
  -1   0   4   38.46    1.62 
  -1   0   4   39.43    1.44 
  -1   0   4   39.74    1.43 
  -1   0   4   36.79    1.41 
   0   0  -4  914.22   37.69 
   0   0  -4  914.33   45.07 
   0   0  -4  850.49   37.67 
   0   0   4  948.99   37.67 
   0   0   4  880.49   33.47 
   0   0   4  917.83   32.87 
   0   0   4  917.62   37.39 
   0   0   4  912.45   32.31 
  -1   0  -4   12.40    0.57 
  -1   0  -4   11.89    0.57 
  -1   0  -4   11.97    0.51 
   1   0   4   11.46    0.54 
   1   0   4   12.48    0.57 
   1   0   4   12.20    0.51 
   1   0   4   12.20    0.50 
   1   0   4   12.85    0.55 
   1   0   4   12.04    0.71 
  -2   0  -4   90.47    3.51 
  -2   0  -4  109.34    4.87 
  -2   0  -4   89.42    4.00 
  -2   0  -4   88.29    4.00 
   2   0   4   99.31    3.98 
   2   0   4  110.28    4.87 
   2   0   4   92.34    3.51 
   2   0   4   89.77    3.68 
   2   0   4   88.35    3.97 
   2   0   4   95.43    3.98 
   2   0   4   94.80    3.54 
  -3   0  -4   19.56    0.62 
  -3   0  -4   18.60    0.78 
   3   0   4   19.14    0.84 
   3   0   4   18.50    0.88 
   3   0   4   18.32    0.76 
  -4   0  -4    4.55    0.28 
  -4   0  -4    4.84    0.20 
   4   0   4    4.36    0.18 
   4   0   4    4.01    0.30 
  -5   0  -4    0.05    0.07 
  -6   0  -4   19.70    0.69 
  -7   0  -4    0.07    0.08 
  -8   0  -4   12.25    0.42 
  -8   0  -4   12.37    0.52 
  -8   0  -4   12.61    0.49 
   8   0   4   11.93    0.39 
  -9   0  -4   26.16    0.84 
  -9   0  -4   27.09    0.97 
  -9   0  -4   25.40    0.81 
   9   0   4   25.93    0.78 
 -10   0  -4    0.60    0.08 
 -10   0  -4    0.34    0.06 
 -11   0  -4    1.44    0.11 
  12  -1  -4    0.19    0.05 
 -12   1   4    0.24    0.05 
  11  -1  -4    9.17    0.34 
 -11   1   4    8.91    0.39 
 -11   1   4    8.87    0.32 
  10  -1  -4    0.05    0.07 
  10  -1  -4    0.10    0.05 
 -10   1   4    0.02    0.09 
 -10   1   4    0.12    0.06 
 -10   1   4    0.00    0.08 
   9  -1  -4    3.01    0.17 
   9  -1  -4    3.15    0.14 
   9  -1  -4    2.90    0.19 
  -9   1   4    3.13    0.20 
  -9   1   4    2.68    0.17 
  -9   1   4    2.64    0.20 
  -9   1   4    2.79    0.21 
   8  -1  -4    0.18    0.08 
  -8   1   4    0.13    0.07 
  -8   1   4    0.13    0.08 
   7  -1  -4    0.62    0.05 
   7  -1  -4    0.55    0.08 
   7  -1  -4    0.65    0.08 
  -7   1   4    0.49    0.08 
  -7   1   4    0.53    0.09 
   6  -1  -4   23.40    0.79 
   6  -1  -4   21.25    0.73 
  -6   1   4   22.36    0.79 
  -6   1   4   22.11    0.74 
   5  -1  -4   50.17    1.60 
   5  -1  -4   49.68    2.01 
   5  -1  -4   50.61    1.73 
   5  -1  -4   53.19    2.21 
  -5   1   4   53.51    2.08 
  -5   1   4   50.80    1.61 
  -5   1   4   48.84    1.95 
   4  -1  -4   24.93    1.04 
   4  -1  -4   21.92    0.73 
   4  -1  -4   22.11    0.79 
   4  -1  -4   21.94    0.96 
  -4   1   4   24.36    1.05 
  -4   1   4   24.13    0.91 
  -4   1   4   21.88    0.92 
   3  -1  -4   66.15    2.95 
   3  -1  -4   66.76    2.61 
   3  -1  -4   67.32    2.97 
   3  -1  -4   78.86    3.61 
  -3   1   4   66.90    2.59 
  -3   1   4   72.10    2.96 
  -3   1   4   71.74    2.62 
   2  -1  -4  251.01    9.10 
   2  -1  -4  230.10   12.47 
   2  -1  -4  245.05   10.41 
   2  -1  -4  252.82   10.43 
  -2   1   4  251.67    9.10 
  -2   1   4  265.38    9.26 
  -2   1   4  252.95    8.93 
  -2   1   4  277.23   10.42 
  -2   1   4  236.94   12.48 
  -2   1   4  244.87   10.41 
   1  -1  -4    1.28    0.18 
   1  -1  -4    1.09    0.11 
   1  -1  -4    1.19    0.13 
   1  -1  -4    1.06    0.13 
   1  -1  -4    1.29    0.20 
  -1   1   4    1.36    0.11 
  -1   1   4    1.19    0.10 
  -1   1   4    1.36    0.11 
  -1   1   4    1.39    0.11 
  -1   1   4    1.27    0.13 
  -1   1   4    1.26    0.15 
  -1   1   4    0.77    0.14 
   0  -1  -4   14.26    0.58 
   0  -1  -4   13.79    0.64 
   0  -1  -4   14.02    0.63 
   0  -1  -4   15.41    0.82 
   0   1   4   14.34    0.57 
   0   1   4   14.68    0.64 
   0   1   4   13.28    0.58 
   0   1   4   14.04    0.61 
   0   1   4   13.66    0.79 
   0   1   4   13.78    0.56 
   0   1   4   14.06    0.61 
   0   1   4   13.23    0.60 
  -1  -1  -4    7.27    0.37 
  -1  -1  -4    7.44    0.48 
  -1  -1  -4    7.50    0.34 
   1   1   4    7.36    0.34 
   1   1   4    7.46    0.34 
   1   1   4    7.40    0.32 
   1   1   4    7.04    0.47 
   1   1   4    7.59    0.39 
   1   1   4    7.87    0.34 
   1   1   4    8.02    0.35 
   1   1   4    6.96    0.36 
   1   1   4    7.18    0.34 
  -2  -1  -4   32.88    1.03 
  -2  -1  -4   31.98    1.26 
   2   1   4   32.28    1.40 
   2   1   4   31.57    1.24 
   2   1   4   33.50    1.38 
   2   1   4   32.32    1.43 
   2   1   4   33.16    1.26 
   2   1   4   32.69    1.37 
  -3  -1  -4   70.55    2.67 
  -3  -1  -4   74.23    2.22 
   3   1   4   71.02    3.01 
   3   1   4   67.99    2.63 
   3   1   4   70.54    2.25 
  -4  -1  -4   35.10    1.12 
   4   1   4   33.98    1.12 
  -5  -1  -4   50.55    1.62 
  -6  -1  -4    6.80    0.30 
  -7  -1  -4    3.42    0.21 
  -8  -1  -4   25.45    0.79 
  -8  -1  -4   25.01    0.93 
  -8  -1  -4   24.44    0.87 
   8   1   4   24.31    0.74 
  -9  -1  -4    0.50    0.12 
  -9  -1  -4    0.47    0.09 
  -9  -1  -4    0.42    0.07 
   9   1   4    0.50    0.05 
 -10  -1  -4    3.34    0.15 
 -10  -1  -4    3.41    0.17 
 -11  -1  -4    0.34    0.05 
  12  -2  -4    7.24    0.28 
 -12   2   4    7.47    0.25 
  11  -2  -4    2.90    0.16 
 -11   2   4    3.26    0.21 
 -11   2   4    2.81    0.15 
  10  -2  -4   44.55    1.62 
  10  -2  -4   46.12    1.41 
  10  -2  -4   50.25    1.55 
 -10   2   4   45.30    1.42 
 -10   2   4   45.25    1.60 
   9  -2  -4    7.11    0.30 
   9  -2  -4    7.19    0.26 
   9  -2  -4    7.31    0.33 
  -9   2   4    7.29    0.34 
  -9   2   4    7.09    0.28 
  -9   2   4    6.83    0.33 
   8  -2  -4   19.43    0.67 
   8  -2  -4   19.41    0.64 
   8  -2  -4   19.75    0.72 
  -8   2   4   18.61    0.85 
  -8   2   4   19.98    0.72 
   7  -2  -4    4.28    0.19 
   7  -2  -4    3.93    0.19 
   7  -2  -4    4.23    0.17 
  -7   2   4    3.75    0.20 
  -7   2   4    3.69    0.21 
  -7   2   4    3.94    0.27 
   6  -2  -4   24.11    0.76 
   6  -2  -4   23.26    0.81 
   6  -2  -4   21.97    1.03 
  -6   2   4   22.43    0.76 
  -6   2   4   23.37    0.81 
  -6   2   4   22.91    0.94 
   5  -2  -4   12.18    0.61 
   5  -2  -4   12.40    0.42 
   5  -2  -4   12.59    0.45 
  -5   2   4   12.50    0.53 
  -5   2   4   12.45    0.54 
  -5   2   4   12.99    0.61 
  -5   2   4   11.99    0.43 
   4  -2  -4    0.44    0.11 
   4  -2  -4    0.55    0.06 
   4  -2  -4    0.56    0.06 
  -4   2   4    0.64    0.12 
  -4   2   4    0.67    0.10 
  -4   2   4    0.46    0.08 
  -4   2   4    0.45    0.08 
   3  -2  -4   79.91    4.03 
   3  -2  -4   76.96    3.33 
   3  -2  -4   75.60    2.94 
  -3   2   4   81.88    2.97 
  -3   2   4   78.31    3.32 
  -3   2   4   83.94    3.32 
  -3   2   4   76.57    3.14 
  -3   2   4   74.03    4.03 
  -3   2   4   84.71    2.96 
  -3   2   4   82.04    2.93 
  -3   2   4   76.46    3.29 
   2  -2  -4  101.78    3.92 
   2  -2  -4  106.59    5.37 
   2  -2  -4  104.64    5.36 
   2  -2  -4  106.74    4.46 
   2  -2  -4  106.75    3.91 
  -2   2   4  114.46    4.43 
  -2   2   4  107.48    3.85 
  -2   2   4  107.47    3.95 
  -2   2   4  110.43    3.96 
  -2   2   4  108.59    4.43 
  -2   2   4  100.58    5.37 
  -2   2   4  100.51    5.37 
  -2   2   4  110.18    3.90 
   1  -2  -4   59.04    2.08 
   1  -2  -4   58.63    2.85 
   1  -2  -4   55.76    2.84 
   1  -2  -4   55.30    2.35 
  -1   2   4   55.70    2.08 
  -1   2   4   51.63    2.22 
  -1   2   4   57.26    2.06 
  -1   2   4   56.20    2.06 
  -1   2   4   51.01    2.84 
  -1   2   4   56.55    2.34 
   0  -2  -4   14.84    0.61 
   0  -2  -4   15.28    0.83 
   0  -2  -4   15.02    0.66 
   0   2   4   14.26    0.64 
   0   2   4   15.94    0.68 
   0   2   4   13.90    0.58 
   0   2   4   14.49    0.83 
   0   2   4   14.59    0.62 
   0   2   4   14.63    0.59 
  -1  -2  -4   74.82    2.69 
  -1  -2  -4   72.05    3.68 
   1   2   4   74.02    3.04 
   1   2   4   72.72    2.84 
   1   2   4   69.66    3.02 
   1   2   4   71.12    3.68 
   1   2   4   71.36    2.66 
  -2  -2  -4    4.71    0.19 
  -2  -2  -4    4.69    0.27 
   2   2   4    4.77    0.30 
   2   2   4    4.81    0.31 
  -3  -2  -4   34.05    1.36 
  -3  -2  -4   35.22    1.10 
   3   2   4   33.65    1.35 
   3   2   4   34.46    1.12 
  -4  -2  -4    0.64    0.09 
   4   2   4    0.54    0.06 
   4   2   4    0.54    0.07 
  -5  -2  -4   31.51    1.05 
   5   2   4   32.01    0.93 
  -6  -2  -4    0.08    0.08 
   6   2   4   -0.02    0.05 
  -7  -2  -4   13.91    0.53 
  -7  -2  -4   14.53    0.47 
   7   2   4   13.09    0.43 
  -8  -2  -4    3.23    0.25 
  -8  -2  -4    3.27    0.18 
  -8  -2  -4    2.93    0.20 
   8   2   4    3.35    0.13 
  -9  -2  -4    1.57    0.12 
  -9  -2  -4    1.08    0.14 
 -10  -2  -4    2.23    0.11 
 -10  -2  -4    2.08    0.13 
  12  -3  -4    9.37    0.34 
 -12   3   4    9.25    0.30 
 -12   3   4    9.05    0.34 
  11  -3  -4    0.39    0.08 
 -11   3   4    0.27    0.08 
 -11   3   4    0.34    0.10 
 -11   3   4    0.38    0.09 
 -11   3   4    0.30    0.06 
  10  -3  -4    9.22    0.41 
  10  -3  -4    9.51    0.34 
  10  -3  -4    9.77    0.38 
 -10   3   4    9.75    0.40 
 -10   3   4    9.92    0.35 
 -10   3   4    9.70    0.38 
 -10   3   4   10.54    0.43 
   9  -3  -4   11.11    0.41 
   9  -3  -4   10.22    0.36 
   9  -3  -4   11.38    0.44 
  -9   3   4    9.74    0.55 
  -9   3   4   10.62    0.37 
  -9   3   4   10.31    0.40 
  -9   3   4   10.05    0.43 
  -9   3   4   10.48    0.45 
   8  -3  -4    5.89    0.25 
   8  -3  -4    5.56    0.22 
   8  -3  -4    5.67    0.26 
  -8   3   4    4.97    0.34 
  -8   3   4    5.81    0.28 
   7  -3  -4    0.98    0.09 
   7  -3  -4    1.12    0.10 
  -7   3   4    1.05    0.15 
  -7   3   4    1.36    0.13 
   6  -3  -4    2.05    0.12 
   6  -3  -4    1.85    0.12 
  -6   3   4    1.88    0.17 
  -6   3   4    2.01    0.13 
   5  -3  -4    3.20    0.15 
   5  -3  -4    3.40    0.15 
   5  -3  -4    3.36    0.27 
  -5   3   4    3.47    0.26 
  -5   3   4    3.71    0.22 
   4  -3  -4   59.54    2.31 
   4  -3  -4   58.90    1.87 
   4  -3  -4   58.85    2.02 
  -4   3   4   62.09    2.43 
  -4   3   4   60.50    2.28 
  -4   3   4   61.09    2.29 
   3  -3  -4   30.35    1.66 
   3  -3  -4   31.73    0.98 
   3  -3  -4   30.05    1.66 
  -3   3   4   32.65    1.20 
  -3   3   4   31.34    1.31 
  -3   3   4   31.59    1.19 
  -3   3   4   30.44    1.67 
  -3   3   4   30.21    1.67 
  -3   3   4   32.00    1.20 
   2  -3  -4    1.51    0.19 
   2  -3  -4    1.33    0.18 
  -2   3   4    1.58    0.12 
  -2   3   4    1.49    0.12 
  -2   3   4    1.72    0.17 
  -2   3   4    1.52    0.19 
  -2   3   4    1.53    0.13 
  -2   3   4    2.57    0.18 
   1  -3  -4    3.61    0.28 
   1  -3  -4    3.82    0.28 
  -1   3   4    3.40    0.20 
  -1   3   4    3.56    0.28 
  -1   3   4    3.45    0.17 
  -1   3   4    3.67    0.23 
  -1   3   4    3.45    0.23 
   0  -3  -4   85.83    4.36 
   0   3   4   83.03    2.84 
   0   3   4   89.51    3.16 
   0   3   4   89.06    3.60 
   0   3   4   87.98    4.36 
   0   3   4   81.84    3.39 
  -1  -3  -4   80.58    2.89 
  -1  -3  -4   77.54    2.40 
  -1  -3  -4   76.82    3.96 
   1   3   4   77.76    2.56 
   1   3   4   76.90    3.95 
   1   3   4   75.36    3.05 
   1   3   4   75.68    2.86 
   1   3   4   78.91    3.27 
  -2  -3  -4    3.23    0.22 
  -2  -3  -4    2.82    0.14 
   2   3   4    3.03    0.25 
   2   3   4    2.97    0.17 
   2   3   4    3.00    0.14 
  -3  -3  -4   82.83    2.54 
   3   3   4   80.51    2.58 
   3   3   4   80.03    2.29 
  -4  -3  -4   16.43    0.58 
   4   3   4   16.93    0.50 
   4   3   4   17.03    0.58 
  -5  -3  -4    5.62    0.26 
   5   3   4    5.83    0.20 
  -6  -3  -4    3.29    0.20 
   6   3   4    2.68    0.12 
  -7  -3  -4    0.20    0.09 
  -7  -3  -4    0.33    0.08 
  -8  -3  -4    0.49    0.13 
  -8  -3  -4    0.66    0.09 
  -9  -3  -4    2.75    0.14 
 -10  -3  -4    0.18    0.04 
 -10  -3  -4    0.25    0.05 
  12  -4  -4    1.48    0.12 
 -12   4   4    1.82    0.13 
  11  -4  -4    2.81    0.16 
  11  -4  -4    2.78    0.14 
 -11   4   4    2.49    0.17 
 -11   4   4    2.74    0.17 
 -11   4   4    2.94    0.21 
 -11   4   4    2.66    0.13 
  10  -4  -4   15.67    0.57 
  10  -4  -4   16.03    0.52 
  10  -4  -4   16.11    0.52 
  10  -4  -4   15.19    0.50 
  10  -4  -4   16.27    0.62 
  10  -4  -4   15.43    0.57 
 -10   4   4   16.20    0.62 
 -10   4   4   15.28    0.51 
 -10   4   4   15.56    0.55 
 -10   4   4   16.13    0.60 
   9  -4  -4   13.91    0.52 
   9  -4  -4   13.47    0.45 
   9  -4  -4   13.48    0.43 
   9  -4  -4   13.74    0.49 
  -9   4   4   11.64    0.63 
  -9   4   4   13.40    0.44 
  -9   4   4   12.26    0.49 
  -9   4   4   13.25    0.51 
  -9   4   4   12.59    0.52 
   8  -4  -4    6.45    0.27 
   8  -4  -4    6.63    0.29 
  -8   4   4    6.61    0.31 
  -8   4   4    6.27    0.38 
   7  -4  -4    1.90    0.12 
   7  -4  -4    2.04    0.14 
  -7   4   4    2.03    0.15 
  -7   4   4    2.16    0.11 
  -7   4   4    1.93    0.19 
   6  -4  -4   28.68    0.91 
   6  -4  -4   27.96    0.98 
  -6   4   4   29.23    0.98 
  -6   4   4   27.62    0.99 
  -6   4   4   28.01    1.14 
   5  -4  -4    1.54    0.10 
   5  -4  -4    2.11    0.24 
   5  -4  -4    1.64    0.10 
  -5   4   4    2.09    0.21 
  -5   4   4    1.88    0.17 
   4  -4  -4    2.91    0.24 
   4  -4  -4    2.98    0.14 
   4  -4  -4    2.94    0.13 
  -4   4   4    3.00    0.25 
  -4   4   4    3.38    0.20 
  -4   4   4    3.28    0.20 
   3  -4  -4    4.44    0.36 
   3  -4  -4    4.50    0.17 
   3  -4  -4    5.27    0.39 
  -3   4   4    4.78    0.37 
  -3   4   4    5.19    0.31 
  -3   4   4    4.58    0.25 
  -3   4   4    4.95    0.24 
  -3   4   4    4.15    0.36 
   2  -4  -4    6.03    0.22 
   2  -4  -4    6.48    0.42 
  -2   4   4    6.19    0.43 
  -2   4   4    6.50    0.28 
  -2   4   4    6.75    0.35 
  -2   4   4    7.04    0.37 
  -2   4   4    6.21    0.31 
   1  -4  -4    9.46    0.33 
  -1   4   4    9.63    0.38 
  -1   4   4   10.17    0.47 
  -1   4   4    9.49    0.48 
   0  -4  -4   16.26    0.55 
   0   4   4   17.03    0.61 
   0   4   4   17.18    0.75 
   0   4   4   17.21    0.72 
   0   4   4   16.46    0.56 
   0   4   4   16.78    0.77 
  -1  -4  -4    6.52    0.25 
  -1  -4  -4    6.68    0.34 
   1   4   4    6.55    0.39 
   1   4   4    6.35    0.37 
   1   4   4    6.79    0.29 
   1   4   4    6.93    0.26 
  -2  -4  -4  132.80    4.06 
   2   4   4  119.25    4.78 
   2   4   4  131.26    4.32 
   2   4   4  133.12    3.68 
   2   4   4  133.31    3.68 
   2   4   4  136.63    4.15 
  -3  -4  -4   13.10    0.45 
   3   4   4   12.87    0.37 
   3   4   4   12.73    0.47 
   3   4   4   12.74    0.37 
   3   4   4   12.12    0.45 
  -4  -4  -4    8.10    0.33 
   4   4   4    8.35    0.25 
   4   4   4    8.14    0.24 
   4   4   4    7.88    0.32 
  -5  -4  -4    0.10    0.08 
  -6  -4  -4    0.34    0.08 
  -6  -4  -4    0.21    0.09 
  -7  -4  -4    0.12    0.07 
  -7  -4  -4   -0.03    0.10 
  -8  -4  -4    1.43    0.16 
  -8  -4  -4    1.78    0.12 
  -9  -4  -4    0.01    0.05 
 -13   5   4    0.09    0.05 
  12  -5  -4    9.75    0.35 
 -12   5   4    9.54    0.37 
 -12   5   4    9.40    0.35 
  11  -5  -4   21.93    0.77 
  11  -5  -4   22.65    0.70 
  11  -5  -4   21.41    0.68 
 -11   5   4   22.66    0.74 
 -11   5   4   23.24    0.82 
 -11   5   4   21.52    0.80 
  10  -5  -4    2.69    0.18 
  10  -5  -4    2.66    0.14 
  10  -5  -4    2.88    0.14 
  10  -5  -4    2.83    0.18 
  10  -5  -4    2.63    0.14 
 -10   5   4    2.59    0.13 
 -10   5   4    2.68    0.19 
 -10   5   4    2.99    0.21 
 -10   5   4    3.05    0.18 
   9  -5  -4    3.21    0.18 
   9  -5  -4    3.15    0.19 
   9  -5  -4    3.17    0.14 
  -9   5   4    2.75    0.28 
  -9   5   4    3.18    0.21 
  -9   5   4    3.31    0.19 
  -9   5   4    3.31    0.19 
  -9   5   4    2.86    0.14 
   8  -5  -4    2.64    0.15 
   8  -5  -4    2.44    0.16 
  -8   5   4    2.72    0.18 
  -8   5   4    2.30    0.24 
   7  -5  -4   14.34    0.53 
   7  -5  -4   13.46    0.49 
  -7   5   4   14.07    0.65 
  -7   5   4   14.72    0.54 
   6  -5  -4   15.94    0.56 
   6  -5  -4   15.58    0.52 
  -6   5   4   14.67    0.74 
  -6   5   4   15.31    0.56 
  -6   5   4   15.25    0.67 
  -6   5   4   14.53    0.50 
   5  -5  -4    2.48    0.13 
   5  -5  -4    2.57    0.13 
  -5   5   4    3.03    0.26 
  -5   5   4    2.77    0.11 
  -5   5   4    2.76    0.11 
  -5   5   4    2.67    0.15 
  -5   5   4    2.87    0.21 
   4  -5  -4   15.37    0.52 
   4  -5  -4   16.26    0.72 
  -4   5   4   16.06    0.51 
  -4   5   4   17.33    0.77 
  -4   5   4   15.81    0.51 
  -4   5   4   16.21    0.68 
   3  -5  -4   71.99    2.30 
  -3   5   4   77.29    3.00 
  -3   5   4   74.22    2.83 
   2  -5  -4    0.09    0.04 
  -2   5   4    0.17    0.12 
  -2   5   4    0.11    0.10 
  -2   5   4    0.10    0.10 
   1  -5  -4    5.78    0.21 
  -1   5   4    5.85    0.35 
  -1   5   4    5.93    0.27 
  -1   5   4    6.08    0.36 
  -1   5   4    5.57    0.22 
   0  -5  -4    0.48    0.06 
   0   5   4    0.39    0.06 
   0   5   4    0.38    0.11 
   0   5   4    0.40    0.14 
   0   5   4    0.39    0.09 
  -1  -5  -4   63.03    1.97 
   1   5   4   63.85    2.13 
   1   5   4   60.92    2.39 
   1   5   4   64.32    2.02 
  -2  -5  -4   49.02    1.57 
   2   5   4   51.01    1.61 
   2   5   4   49.37    1.70 
   2   5   4   49.51    1.63 
  -3  -5  -4    1.31    0.12 
   3   5   4    1.17    0.12 
   3   5   4    1.29    0.12 
  -4  -5  -4    3.54    0.19 
   4   5   4    3.71    0.20 
  -5  -5  -4    2.93    0.19 
  -5  -5  -4    3.13    0.17 
   5   5   4    3.03    0.12 
  -6  -5  -4    0.03    0.07 
  -6  -5  -4    0.06    0.08 
  -7  -5  -4    0.30    0.08 
  -7  -5  -4    0.16    0.10 
  -8  -5  -4    1.25    0.10 
  -9  -5  -4    0.21    0.05 
 -13   6   4    1.48    0.10 
  12  -6  -4    0.48    0.07 
 -12   6   4    0.51    0.07 
 -12   6   4    0.58    0.08 
  11  -6  -4    0.07    0.05 
  11  -6  -4    0.13    0.05 
  11  -6  -4    0.07    0.07 
  11  -6  -4    0.16    0.04 
 -11   6   4    0.05    0.08 
 -11   6   4    0.00    0.07 
 -11   6   4    0.02    0.06 
  10  -6  -4    0.95    0.08 
  10  -6  -4    0.80    0.08 
  10  -6  -4    1.09    0.12 
  10  -6  -4    0.81    0.11 
 -10   6   4    0.89    0.08 
 -10   6   4    1.01    0.10 
 -10   6   4    0.77    0.12 
 -10   6   4    0.94    0.11 
   9  -6  -4   11.03    0.40 
   9  -6  -4   10.15    0.34 
   9  -6  -4   10.24    0.42 
  -9   6   4    9.93    0.41 
  -9   6   4   10.31    0.37 
  -9   6   4   10.18    0.43 
  -9   6   4   10.35    0.38 
   8  -6  -4   19.76    0.66 
   8  -6  -4   19.41    0.71 
  -8   6   4   18.89    0.71 
  -8   6   4   19.38    0.63 
  -8   6   4   18.77    0.86 
   7  -6  -4    0.42    0.07 
   7  -6  -4    0.49    0.08 
  -7   6   4    0.37    0.09 
  -7   6   4    0.51    0.05 
  -7   6   4    0.37    0.12 
  -7   6   4    0.45    0.05 
   6  -6  -4    3.80    0.17 
  -6   6   4    3.67    0.20 
  -6   6   4    3.68    0.14 
  -6   6   4    3.82    0.14 
  -6   6   4    3.83    0.26 
   5  -6  -4    7.32    0.27 
  -5   6   4    7.44    0.23 
  -5   6   4    7.48    0.31 
  -5   6   4    7.90    0.39 
  -5   6   4    8.07    0.47 
   4  -6  -4    0.39    0.05 
  -4   6   4    0.34    0.07 
  -4   6   4    0.36    0.12 
  -4   6   4    0.46    0.12 
   3  -6  -4   32.89    1.04 
  -3   6   4   35.03    1.43 
  -3   6   4   30.75    1.06 
  -3   6   4   33.42    1.32 
   2  -6  -4    2.76    0.12 
  -2   6   4    2.92    0.26 
  -2   6   4    2.74    0.13 
   1  -6  -4    2.05    0.11 
  -1   6   4    2.45    0.24 
  -1   6   4    2.02    0.16 
  -1   6   4    2.07    0.24 
  -1   6   4    2.25    0.12 
   0  -6  -4    1.28    0.09 
   0   6   4    1.56    0.15 
   0   6   4    1.45    0.19 
   0   6   4    1.55    0.12 
   0   6   4    1.27    0.10 
  -1  -6  -4   16.14    0.55 
   1   6   4   17.09    0.58 
   1   6   4   15.99    0.64 
   1   6   4   16.99    0.59 
  -2  -6  -4   20.16    0.67 
   2   6   4   19.88    0.77 
   2   6   4   20.04    0.69 
   2   6   4   20.64    0.71 
  -3  -6  -4   54.00    1.75 
   3   6   4   56.88    1.82 
   3   6   4   54.93    1.80 
  -4  -6  -4    7.42    0.31 
   4   6   4    7.46    0.23 
   4   6   4    7.64    0.33 
  -5  -6  -4   12.06    0.45 
   5   6   4   11.89    0.35 
  -6  -6  -4    1.01    0.10 
   6   6   4    0.85    0.06 
  -7  -6  -4    0.02    0.06 
  -8  -6  -4    0.84    0.07 
 -13   7   4    2.14    0.10 
  12  -7  -4    0.41    0.07 
  12  -7  -4    0.40    0.05 
 -12   7   4    0.45    0.06 
 -12   7   4    0.40    0.07 
  11  -7  -4   15.80    0.51 
  11  -7  -4   15.10    0.49 
  11  -7  -4   14.26    0.47 
 -11   7   4   15.03    0.57 
 -11   7   4   14.74    0.51 
 -11   7   4   14.61    0.56 
  10  -7  -4   13.09    0.42 
  10  -7  -4   12.91    0.48 
 -10   7   4   12.95    0.52 
 -10   7   4   12.86    0.50 
 -10   7   4   13.12    0.46 
   9  -7  -4    0.74    0.07 
   9  -7  -4    0.73    0.10 
   9  -7  -4    0.74    0.10 
  -9   7   4    0.72    0.09 
  -9   7   4    0.72    0.10 
  -9   7   4    0.76    0.12 
   8  -7  -4    0.96    0.10 
   8  -7  -4    0.77    0.10 
  -8   7   4    1.22    0.13 
  -8   7   4    0.89    0.09 
  -8   7   4    0.78    0.17 
   7  -7  -4    0.12    0.05 
  -7   7   4    0.09    0.11 
  -7   7   4    0.02    0.07 
   6  -7  -4    9.96    0.35 
  -6   7   4    9.58    0.39 
  -6   7   4    8.96    0.48 
   5  -7  -4   30.00    0.94 
  -5   7   4   30.07    1.22 
  -5   7   4   28.43    1.02 
   4  -7  -4    7.50    0.27 
  -4   7   4    7.59    0.31 
  -4   7   4    7.76    0.41 
   3  -7  -4    0.70    0.07 
  -3   7   4    0.89    0.17 
  -3   7   4    0.66    0.14 
  -2   7   4    0.13    0.05 
  -2   7   4    0.02    0.10 
  -2   7   4    0.06    0.06 
  -1   7   4    0.36    0.07 
  -1   7   4    0.38    0.10 
  -1   7   4    0.44    0.08 
  -1   7   4    0.32    0.13 
   0   7   4    4.42    0.26 
   0   7   4    4.78    0.23 
   0   7   4    4.63    0.21 
   1   7   4    1.05    0.14 
   1   7   4    0.72    0.10 
   1   7   4    0.86    0.10 
   2   7   4   35.91    1.20 
   2   7   4   35.02    1.18 
   3   7   4   31.79    1.09 
   4   7   4    0.20    0.04 
   4   7   4    0.21    0.09 
   4   7   4    0.25    0.07 
   4   7   4    0.12    0.04 
   5   7   4    2.46    0.10 
  -6  -7  -4    3.83    0.18 
   6   7   4    3.73    0.13 
  -7  -7  -4    0.66    0.07 
  -8  -7  -4    1.32    0.08 
  12  -8  -4    0.71    0.06 
  12  -8  -4    0.75    0.08 
 -12   8   4    0.80    0.09 
 -12   8   4    0.89    0.08 
  11  -8  -4    3.83    0.16 
  11  -8  -4    4.13    0.17 
 -11   8   4    3.63    0.21 
 -11   8   4    3.73    0.20 
 -11   8   4    3.68    0.17 
  10  -8  -4   12.29    0.39 
 -10   8   4   12.21    0.48 
 -10   8   4   11.66    0.41 
 -10   8   4   11.25    0.46 
   9  -8  -4    0.90    0.10 
   9  -8  -4    0.89    0.08 
  -9   8   4    0.76    0.11 
  -9   8   4    1.02    0.11 
  -9   8   4    0.82    0.08 
   8  -8  -4    3.41    0.18 
   8  -8  -4    3.25    0.15 
  -8   8   4    2.72    0.28 
  -8   8   4    3.33    0.19 
  -8   8   4    3.38    0.16 
  -8   8   4    3.30    0.20 
   7  -8  -4    2.93    0.15 
  -7   8   4    2.92    0.27 
  -7   8   4    2.79    0.18 
   6  -8  -4    1.12    0.10 
  -6   8   4    1.05    0.18 
  -6   8   4    0.90    0.10 
   5  -8  -4   22.66    0.72 
  -5   8   4   21.61    0.78 
  -5   8   4   21.44    0.96 
  -4   8   4    8.41    0.46 
  -3   8   4    0.31    0.08 
  -2   8   4    0.87    0.10 
  -2   8   4    0.88    0.09 
  -1   8   4   24.70    0.93 
  -1   8   4   24.88    0.84 
  -1   8   4   25.39    0.87 
   0   8   4   21.37    0.76 
   0   8   4   20.27    0.73 
   0   8   4   22.88    0.83 
   1   8   4    1.02    0.11 
   1   8   4    0.73    0.11 
   2   8   4   45.95    1.55 
   2   8   4   46.45    1.53 
   3   8   4    4.91    0.15 
   3   8   4    4.46    0.25 
   3   8   4    4.63    0.21 
   4   8   4    7.01    0.22 
   4   8   4    7.39    0.22 
   5   8   4   13.21    0.38 
  -6  -8  -4    1.48    0.11 
   6   8   4    1.48    0.07 
  -7  -8  -4    0.00    0.04 
  12  -9  -4    8.31    0.27 
  12  -9  -4    8.19    0.31 
 -12   9   4    8.30    0.32 
 -12   9   4    8.35    0.28 
  11  -9  -4    1.18    0.09 
  11  -9  -4    1.15    0.10 
 -11   9   4    1.17    0.09 
 -11   9   4    1.25    0.13 
  10  -9  -4    0.03    0.05 
 -10   9   4    0.07    0.07 
 -10   9   4   -0.01    0.07 
 -10   9   4    0.15    0.05 
   9  -9  -4    1.46    0.11 
   9  -9  -4    1.51    0.13 
  -9   9   4    1.48    0.10 
  -9   9   4    1.35    0.14 
  -9   9   4    1.61    0.16 
   8  -9  -4    0.11    0.07 
   8  -9  -4    0.14    0.05 
  -8   9   4    0.09    0.05 
  -8   9   4    0.20    0.08 
  -8   9   4    0.14    0.05 
  -8   9   4    0.08    0.08 
   7  -9  -4    7.04    0.28 
  -7   9   4    6.91    0.32 
  -7   9   4    7.26    0.31 
   6  -9  -4    5.19    0.22 
  -6   9   4    5.31    0.26 
  -5   9   4    4.08    0.33 
  -3   9   4    6.13    0.28 
  -2   9   4   20.54    0.73 
  -1   9   4   16.15    0.59 
  -1   9   4   16.39    0.58 
  -1   9   4   15.35    0.57 
   0   9   4    1.83    0.15 
   0   9   4    2.00    0.15 
   0   9   4    1.93    0.17 
   1   9   4    0.92    0.12 
   1   9   4    0.76    0.13 
   1   9   4    0.83    0.05 
   1   9   4    0.97    0.10 
   2   9   4   31.31    0.98 
   2   9   4   32.01    0.84 
   2   9   4   30.16    1.08 
   3   9   4   14.27    0.39 
   3   9   4   13.06    0.53 
   3   9   4   13.92    0.46 
   4   9   4    7.05    0.21 
   5   9   4    0.04    0.03 
  -6  -9  -4    0.03    0.04 
   6   9   4   -0.01    0.03 
  12 -10  -4   -0.07    0.05 
  12 -10  -4    0.03    0.04 
 -12  10   4   -0.03    0.05 
  11 -10  -4    0.76    0.06 
 -11  10   4    0.80    0.09 
  10 -10  -4    1.18    0.10 
 -10  10   4    0.94    0.10 
 -10  10   4    1.02    0.12 
   9 -10  -4    0.14    0.05 
  -9  10   4    0.15    0.07 
  -9  10   4    0.13    0.05 
  -9  10   4    0.10    0.08 
   8 -10  -4    1.09    0.11 
  -8  10   4    1.18    0.12 
  -8  10   4    1.21    0.13 
  -8  10   4    1.14    0.09 
  -7  10   4    5.67    0.26 
  -7  10   4    6.03    0.20 
  -6  10   4   35.77    1.23 
  -6  10   4   35.01    0.96 
  -4  10   4    6.16    0.25 
  -3  10   4   13.55    0.48 
  -3  10   4   12.58    0.50 
  -3  10   4   13.22    0.49 
  -2  10   4   35.30    1.19 
  -2  10   4   35.45    1.20 
  -2  10   4   35.06    1.20 
  -1  10   4   29.80    1.03 
  -1  10   4   29.37    1.04 
  -1  10   4   30.75    0.95 
   0  10   4    0.01    0.03 
   0  10   4    0.09    0.07 
   0  10   4    0.02    0.07 
   0  10   4    0.01    0.08 
   0  10   4    0.02    0.07 
   1  10   4   19.68    0.74 
   1  10   4   20.78    0.66 
   1  10   4   20.25    0.55 
   2  10   4    2.84    0.16 
   2  10   4    2.92    0.21 
   2  10   4    2.99    0.11 
   3  10   4    3.48    0.12 
   3  10   4    3.41    0.17 
   3  10   4    3.48    0.12 
   3  10   4    3.35    0.21 
   4  10   4    0.04    0.03 
   5  10   4   -0.05    0.03 
  12 -11  -4    0.04    0.04 
  12 -11  -4    0.06    0.04 
 -12  11   4    0.11    0.05 
  11 -11  -4    0.50    0.06 
 -11  11   4    0.57    0.08 
  10 -11  -4    0.06    0.05 
 -10  11   4    0.04    0.06 
   9 -11  -4    9.78    0.32 
  -9  11   4    9.67    0.39 
  -9  11   4    9.46    0.29 
  -8  11   4    0.48    0.09 
  -8  11   4    0.55    0.06 
  -7  11   4    0.14    0.05 
  -7  11   4    0.22    0.07 
  -6  11   4    0.06    0.04 
  -6  11   4    0.15    0.07 
  -6  11   4    0.03    0.06 
  -5  11   4    0.39    0.07 
  -5  11   4    0.15    0.07 
  -5  11   4    0.20    0.04 
  -5  11   4    0.27    0.08 
  -4  11   4   25.43    0.80 
  -4  11   4   24.85    0.68 
  -4  11   4   24.58    0.85 
  -3  11   4   24.95    0.81 
  -3  11   4   25.07    0.69 
  -3  11   4   26.11    0.88 
  -3  11   4   26.08    0.90 
  -2  11   4    5.37    0.22 
  -2  11   4    5.00    0.27 
  -2  11   4    4.85    0.16 
  -2  11   4    5.22    0.25 
  -1  11   4    1.28    0.13 
  -1  11   4    1.27    0.15 
  -1  11   4    1.27    0.07 
  -1  11   4    1.39    0.11 
   0  11   4    4.39    0.23 
   0  11   4    4.91    0.21 
   0  11   4    4.57    0.14 
   0  11   4    4.55    0.26 
   1  11   4    4.73    0.15 
   1  11   4    4.49    0.25 
   1  11   4    4.88    0.21 
   2  11   4   -0.07    0.08 
   2  11   4    0.03    0.03 
   2  11   4    0.02    0.06 
   3  11   4    0.76    0.06 
   4  11   4    3.13    0.11 
  12 -12  -4    0.53    0.05 
  12 -12  -4    0.63    0.06 
  11 -12  -4    0.01    0.04 
 -11  12   4    0.05    0.06 
  10 -12  -4    1.18    0.08 
 -10  12   4    1.33    0.12 
 -10  12   4    1.40    0.08 
   9 -12  -4   15.86    0.49 
  -9  12   4   15.03    0.56 
  -9  12   4   15.32    0.44 
  -8  12   4    0.99    0.10 
  -8  12   4    0.99    0.08 
  -7  12   4    0.02    0.04 
  -7  12   4   -0.04    0.07 
  -6  12   4    0.61    0.09 
  -6  12   4    0.56    0.08 
  -6  12   4    0.57    0.05 
  -5  12   4   18.00    0.49 
  -5  12   4   17.46    0.64 
  -5  12   4   17.87    0.62 
  -5  12   4   17.52    0.58 
  -4  12   4    3.23    0.17 
  -4  12   4    3.11    0.12 
  -4  12   4    3.06    0.16 
  -3  12   4    1.24    0.12 
  -3  12   4    1.14    0.10 
  -3  12   4    0.96    0.07 
  -3  12   4    0.95    0.13 
  -2  12   4    3.40    0.17 
  -2  12   4    3.36    0.22 
  -2  12   4    3.38    0.12 
  -1  12   4    7.80    0.28 
  -1  12   4    7.38    0.22 
  -1  12   4    7.02    0.31 
  -1  12   4    7.37    0.34 
   0  12   4    2.37    0.16 
   0  12   4    2.15    0.08 
   0  12   4    2.11    0.18 
   0  12   4    2.28    0.14 
   1  12   4    0.67    0.10 
   1  12   4    0.78    0.08 
   2  12   4    0.04    0.03 
   3  12   4    4.10    0.13 
  11 -13  -4    1.54    0.08 
  11 -13  -4    1.56    0.08 
 -11  13   4    1.61    0.10 
  10 -13  -4    2.08    0.10 
 -10  13   4    2.17    0.10 
 -10  13   4    2.31    0.14 
  -9  13   4    0.58    0.05 
  -9  13   4    0.74    0.08 
  -8  13   4    0.73    0.09 
  -8  13   4    0.94    0.07 
  -7  13   4    0.03    0.04 
  -7  13   4    0.02    0.07 
  -6  13   4    0.07    0.06 
  -6  13   4   -0.01    0.04 
  -6  13   4   -0.01    0.06 
  -6  13   4    0.01    0.06 
  -5  13   4    0.17    0.04 
  -5  13   4    0.19    0.06 
  -5  13   4    0.27    0.07 
  -5  13   4    0.08    0.07 
  -4  13   4   10.42    0.36 
  -4  13   4   10.35    0.39 
  -4  13   4   10.12    0.30 
  -3  13   4   22.79    0.83 
  -3  13   4   23.79    0.75 
  -3  13   4   23.44    0.64 
  -2  13   4    6.04    0.24 
  -2  13   4    5.77    0.17 
  -2  13   4    5.88    0.28 
  -1  13   4    0.10    0.03 
  -1  13   4    0.08    0.06 
  -1  13   4    0.04    0.08 
   0  13   4    0.13    0.03 
   0  13   4    0.07    0.06 
   1  13   4    2.25    0.08 
   1  13   4    2.25    0.12
[truncated: 732,600 more chars]
